# Supplementary material for: (R)-(+)-3-Hydr­oxy-2-methoxy­carbonyl-8-methyl-8-azoniabicyclo­[3.2.1]octane l-bitartrate
Source: Acta Crystallogr Sect E Struct Rep Online. 2008 Jul 31;64(Pt 8):o1653. doi: 10.1107/S1600536808023532 (PMC2962227; doi:10.1107/S1600536808023532)
Supplement: Supplementary file 1 [file e-64-o1653-sup1.cif]

##############################################################################
###                                                                        ###
###        Electronic paper (Acta Crystallographica Section E)             ###
###                                                                        ###
##############################################################################
#                                                                            #
# This CIF contains the data in a paper accepted for publication in Acta     #
# Crystallographica Section E. It conforms to the requirements of Notes      #
# for Authors for Section E, and has been peer reviewed under the auspices   #
# of the IUCr Commission on Journals.                                        #
#                                                                            #
# Full details of the Crystallographic Information File format               #
# are given in the paper "The Crystallographic Information File (CIF):       #
# a New Standard Archive File for Crystallography" by S. R. Hall, F. H.      #
# Allen and I. D. Brown [Acta Cryst. (1991), A47, 655-685].                  #
#                                                                            #
# The current version of the core CIF dictionary is obtainable from          #
# ftp://ftp.iucr.org/pub/cif_core.dic. The current version number is 2.4.    #
#                                                                            #
# Software is freely available for graphical display of the structure(s) in  #
# this CIF.  For information consult the CIF home page http://www.iucr.org/  #
# cif/home.html                                                              #
#                                                                            #
# This file may be used for bona fide research purposes within the           #
# scientific community so long as proper attribution is given to the journal # 
# article from which it was obtained.                                        #
#                                                                            #
##############################################################################
                                             
data_global
_audit_creation_method     'form.cif (version 2.0)'
_journal_data_validation_number     ?
_journal_date_recd_electronic     2008-05-26
_journal_date_accepted     2008-07-25
_journal_name_full     'Acta Crystallographica, Section E'
_journal_year     2008
_journal_volume     64
_journal_issue      8
_journal_page_first     o1653
_journal_page_last     o1653
_journal_paper_category     QO
_journal_coeditor_code     RK2093
_publ_contact_author_name     'Li-yan Dai'
_publ_contact_author_address
;
 College of materials science and chemical engineering,
 Zhejiang University, Hangzhou 310027, P. R. China
;
_publ_contact_author_email     grzheng@zju.edu.cn
_publ_contact_author_fax     '0086-571-87951171'
_publ_contact_author_phone     '0086-571-87951237'
_publ_section_title
;
(<i>R</i>)-(+)-3-Hydroxy-2-methoxycarbonyl-8-methyl-8-azoniabicyclo[3.2.1]octane
L-bitartrate
;
loop_
    _publ_author_name
    _publ_author_address
    'Jian-Bing Yu'
;
College of Materials Science and Chemical Engineering
Zhejiang University
Hangzhou 310027
People's Republic of China
;
    'Shuang-Wei Chen'
;
Zhejiang Huayi Pharmaceutical Company
Yiwu
Zhejiang 322000
People's Republic of China
;
    'Guo-Rong Zheng'
;
Zhejiang Huayi Pharmaceutical Company
Yiwu
Zhejiang 322000
People's Republic of China
;
    'Li-Yan Dai'
;
College of Materials Science and Chemical Engineering
Zhejiang University
Hangzhou 310027
People's Republic of China
;
data_I
_chemical_name_systematic
;
(<i>R</i>)-(+)-3-Hydroxy-2-methoxycarbonyl-8-methyl-8-
azoniabicyclo[3.2.1]octane L-bitartrate
;
_chemical_name_common     ?
_chemical_formula_moiety     'C10 H16 N O3 +, C4 H5 O6 -'
_chemical_formula_sum     'C14 H21 N O9'
_chemical_formula_iupac     'C10 H16 N O3 +, C4 H5 O6 -'
_chemical_formula_weight     347.32
_chemical_melting_point     ?
_symmetry_cell_setting     'Monoclinic'
_symmetry_space_group_name_H-M     'P 21'
_symmetry_space_group_name_Hall     'P 2yb'
loop_
    _symmetry_equiv_pos_as_xyz
    'x, y, z'
    '-x, y+1/2, -z'
_cell_length_a     6.5030(10)
_cell_length_b     15.914(3)
_cell_length_c     7.6626(12)
_cell_angle_alpha     90.00
_cell_angle_beta     96.497(3)
_cell_angle_gamma     90.00
_cell_volume     787.9(2)
_cell_formula_units_Z     2
_cell_measurement_reflns_used     2848
_cell_measurement_theta_min     5.120
_cell_measurement_theta_max     56.595
_cell_measurement_temperature     293(2)
_exptl_crystal_description     'Prism'
_exptl_crystal_colour     'Colourless'
_exptl_crystal_size_max     0.502
_exptl_crystal_size_mid     0.487
_exptl_crystal_size_min     0.368
_exptl_crystal_density_diffrn     1.464
_exptl_crystal_density_meas     ?
_exptl_crystal_density_method     'Not measured'
_exptl_crystal_F_000     368
_exptl_absorpt_coefficient_mu     0.123
_exptl_absorpt_correction_type     'multi-scan'
_exptl_absorpt_process_details     '(<i>SADABS</i>; Sheldrick, 2002)'
_exptl_absorpt_correction_T_min     0.936
_exptl_absorpt_correction_T_max     0.961
_exptl_special_details
;
;
_diffrn_ambient_temperature     293(2)
_diffrn_radiation_type     MoK\a
_diffrn_radiation_wavelength     0.71073
_diffrn_radiation_source     'Fine-focus sealed tube'
_diffrn_radiation_monochromator     'Graphite'
_diffrn_measurement_device_type     'SMART 1K CCD area-detector'
_diffrn_measurement_method     '\f and \w'
_diffrn_detector_area_resol_mean     ?
_diffrn_reflns_number     4145
_diffrn_reflns_av_R_equivalents     0.0815
_diffrn_reflns_av_sigmaI/netI     0.1069
_diffrn_reflns_theta_min     2.56
_diffrn_reflns_theta_max     25.50
_diffrn_reflns_theta_full     25.50
_diffrn_measured_fraction_theta_max     0.999
_diffrn_measured_fraction_theta_full     0.999
_diffrn_reflns_limit_h_min     -6
_diffrn_reflns_limit_h_max     7
_diffrn_reflns_limit_k_min     -19
_diffrn_reflns_limit_k_max     19
_diffrn_reflns_limit_l_min     -9
_diffrn_reflns_limit_l_max     8
_diffrn_standards_number     ?
_diffrn_standards_interval_count     ?
_diffrn_standards_interval_time     ?
_diffrn_standards_decay_%     ?
_refine_special_details
;
 Refinement of <i>F</i>\^2\^ against ALL reflections. The weighted
 <i>R</i>-factor <i>wR</i> and goodness of fit <i>S</i> are based on
 <i>F</i>\^2\^, conventional <i>R</i>-factors <i>R</i> are based on <i>F</i>,
 with <i>F</i> set to zero for negative <i>F</i>\^2\^. The threshold expression
 of <i>F</i>\^2\^ > \s(<i>F</i>\^2\^) is used only for calculating
 <i>R</i>-factors(gt) <i>etc</i>. and is not relevant to the choice of
 reflections for refinement. <i>R</i>-factors based on <i>F</i>\^2\^ are
 statistically about twice as large as those based on <i>F</i>, and
 <i>R</i>-factors based on ALL data will be even larger.
;
_reflns_number_total     1522
_reflns_number_gt     1460
_reflns_threshold_expression     I>2\s(I)
_refine_ls_structure_factor_coef     Fsqd
_refine_ls_matrix_type     'Full'
_refine_ls_R_factor_all     0.0650
_refine_ls_R_factor_gt     0.0640
_refine_ls_wR_factor_gt     0.1524
_refine_ls_wR_factor_ref     0.1538
_refine_ls_goodness_of_fit_ref     1.049
_refine_ls_restrained_S_all     1.048
_refine_ls_number_reflns     1522
_refine_ls_number_parameters     226
_refine_ls_number_restraints     2
_refine_ls_hydrogen_treatment     'Mixed'
_refine_ls_weighting_scheme     'Calc'
_refine_ls_weighting_details
                    'calc w=1/[\s^2^(Fo^2^)+(0.1P)^2^] where P=(Fo^2^+2Fc^2^)/3'
_atom_sites_solution_hydrogens     'Geom'
_atom_sites_solution_primary     'Direct'
_atom_sites_solution_secondary     'Difmap'
_refine_ls_shift/su_max     0.000
_refine_ls_shift/su_mean     0.000
_refine_diff_density_max     0.383
_refine_diff_density_min     -0.350
_refine_ls_extinction_method     'None'
_refine_ls_extinction_coef     ?
_refine_ls_abs_structure_details     ?
_refine_ls_abs_structure_Flack     ?
loop_
    _atom_type_symbol
    _atom_type_description
    _atom_type_scat_dispersion_real
    _atom_type_scat_dispersion_imag
    _atom_type_scat_source
    'C' 'C' 0.0033 0.0016
                         'International Tables Vol C Tables 4.2.6.8 and 6.1.1.4'
    'H' 'H' 0.0000 0.0000
                         'International Tables Vol C Tables 4.2.6.8 and 6.1.1.4'
    'N' 'N' 0.0061 0.0033
                         'International Tables Vol C Tables 4.2.6.8 and 6.1.1.4'
    'O' 'O' 0.0106 0.0060
                         'International Tables Vol C Tables 4.2.6.8 and 6.1.1.4'
_computing_data_collection     'SMART (Bruker, 2001)'
_computing_cell_refinement     'SAINT (Bruker, 2001)'
_computing_data_reduction     'SAINT (Bruker, 2001)'
_computing_structure_solution     'SHELXTL (Sheldrick, 2008)'
_computing_structure_refinement     'SHELXTL (Sheldrick, 2008)'
_computing_molecular_graphics     'SHELXTL (Sheldrick, 2008)'
_computing_publication_material
                         'SHELXTL (Sheldrick, 2008) and publCIF (Westrip, 2007)'
loop_
    _atom_site_type_symbol
    _atom_site_label
    _atom_site_fract_x
    _atom_site_fract_y
    _atom_site_fract_z
    _atom_site_U_iso_or_equiv
    _atom_site_adp_type
    _atom_site_calc_flag
    _atom_site_refinement_flags
    _atom_site_occupancy
    _atom_site_disorder_assembly
    _atom_site_disorder_group
    O O1 0.4137(5) 0.42707(19) 1.0979(4) 0.0430(7) Uani d . 1 . .
    H H1A 0.3313 0.4411 1.0140 0.064 Uiso calc R 1 . .
    O O2 0.2485(5) 0.42415(18) 0.7727(4) 0.0424(7) Uani d . 1 . .
    O O3 0.3452(4) 0.31950(18) 0.6043(3) 0.0394(6) Uani d . 1 . .
    O O4 0.0156(5) 0.0122(2) 0.7351(4) 0.0490(7) Uani d . 1 . .
    O O5 0.2813(4) 0.0965(2) 0.8123(3) 0.0443(7) Uani d . 1 . .
    H H5 0.2735 0.0767 0.9101 0.066 Uiso calc R 1 . .
    O O6 -0.0490(4) 0.0881(2) 0.4144(4) 0.0503(7) Uani d . 1 . .
    H H6A -0.0971 0.0419 0.4346 0.076 Uiso calc R 1 . .
    O O7 0.2769(6) -0.03238(19) 0.4196(4) 0.0533(8) Uani d . 1 . .
    H H7 0.2713 -0.0479 0.3171 0.080 Uiso calc R 1 . .
    O O8 0.3679(5) 0.16640(19) 0.2317(4) 0.0470(7) Uani d . 1 . .
    O O9 0.2908(5) 0.0395(2) 0.1220(3) 0.0494(8) Uani d . 1 . .
    N N1 0.6693(4) 0.20164(19) 1.0231(4) 0.0285(6) Uani d D 1 . .
    C C1 0.5207(5) 0.3624(2) 1.0542(5) 0.0302(7) Uani d . 1 . .
    C C2 0.6708(6) 0.3287(2) 1.1994(5) 0.0387(9) Uani d . 1 . .
    H H2A 0.5951 0.3054 1.2902 0.046 Uiso calc R 1 . .
    H H2B 0.7562 0.3743 1.2509 0.046 Uiso calc R 1 . .
    C C3 0.8082(5) 0.2615(3) 1.1353(5) 0.0356(8) Uani d . 1 . .
    H H3 0.8852 0.2319 1.2341 0.043 Uiso calc R 1 . .
    C C4 0.9545(5) 0.2942(3) 1.0073(6) 0.0483(10) Uani d . 1 . .
    H H4A 1.0871 0.2658 1.0263 0.058 Uiso calc R 1 . .
    H H4B 0.9771 0.3541 1.0230 0.058 Uiso calc R 1 . .
    C C5 0.8474(6) 0.2756(3) 0.8221(6) 0.0437(9) Uani d . 1 . .
    H H5A 0.8467 0.3249 0.7475 0.052 Uiso calc R 1 . .
    H H5B 0.9156 0.2299 0.7678 0.052 Uiso calc R 1 . .
    C C6 0.6273(5) 0.2510(2) 0.8544(5) 0.0304(7) Uani d . 1 . .
    H H6 0.5596 0.2165 0.7587 0.036 Uiso calc R 1 . .
    C C7 0.4975(5) 0.3252(2) 0.8921(5) 0.0298(7) Uani d . 1 . .
    C C8 0.3528(5) 0.3622(2) 0.7538(5) 0.0304(7) Uani d . 1 . .
    C C9 0.2115(7) 0.3550(3) 0.4589(6) 0.0508(11) Uani d . 1 . .
    H H9A 0.0828 0.3717 0.4985 0.076 Uiso calc R 1 . .
    H H9B 0.1856 0.3137 0.3677 0.076 Uiso calc R 1 . .
    H H9C 0.2774 0.4031 0.4139 0.076 Uiso calc R 1 . .
    C C10 0.7663(6) 0.1188(2) 0.9999(5) 0.0390(8) Uani d . 1 . .
    H H10A 0.6943 0.0908 0.9003 0.058 Uiso calc R 1 . .
    H H10B 0.7591 0.0854 1.1033 0.058 Uiso calc R 1 . .
    H H10C 0.9086 0.1267 0.9812 0.058 Uiso calc R 1 . .
    C C11 0.1363(5) 0.0638(2) 0.7001(4) 0.0305(7) Uani d . 1 . .
    C C12 0.1436(5) 0.0981(2) 0.5152(4) 0.0334(8) Uani d . 1 . .
    H H12 0.1752 0.1582 0.5240 0.040 Uiso calc R 1 . .
    C C13 0.3152(5) 0.0546(2) 0.4291(4) 0.0327(8) Uani d . 1 . .
    H H13 0.4475 0.0643 0.5010 0.039 Uiso calc R 1 . .
    C C14 0.3271(5) 0.0916(3) 0.2461(4) 0.0321(7) Uani d . 1 . .
    H H1 0.543(4) 0.188(2) 1.068(5) 0.026(9) Uiso d D 1 . .
loop_
    _atom_site_aniso_label
    _atom_site_aniso_U_11
    _atom_site_aniso_U_22
    _atom_site_aniso_U_33
    _atom_site_aniso_U_12
    _atom_site_aniso_U_13
    _atom_site_aniso_U_23
    O1 0.0541(15) 0.0441(14) 0.0301(14) 0.0102(13) 0.0021(11) -0.0035(13)
    O2 0.0453(13) 0.0446(14) 0.0360(15) 0.0180(12) -0.0015(11) 0.0030(13)
    O3 0.0432(13) 0.0527(15) 0.0200(13) 0.0097(12) -0.0066(9) 0.0019(12)
    O4 0.0579(15) 0.0664(18) 0.0237(13) -0.0218(15) 0.0089(11) -0.0036(14)
    O5 0.0545(14) 0.0633(16) 0.0141(12) -0.0159(14) 0.0000(10) 0.0055(13)
    O6 0.0430(13) 0.079(2) 0.0269(14) 0.0105(15) -0.0062(10) 0.0089(15)
    O7 0.089(2) 0.0441(15) 0.0291(16) 0.0119(16) 0.0166(15) 0.0036(13)
    O8 0.0640(17) 0.0522(17) 0.0267(15) -0.0055(14) 0.0139(12) 0.0041(13)
    O9 0.0798(19) 0.0564(16) 0.0124(12) 0.0012(16) 0.0067(12) 0.0005(12)
    N1 0.0293(12) 0.0377(15) 0.0176(13) -0.0008(11) -0.0007(10) 0.0038(12)
    C1 0.0320(15) 0.0308(16) 0.0272(19) -0.0059(14) 0.0012(12) 0.0005(14)
    C2 0.0456(18) 0.044(2) 0.0238(18) -0.0020(17) -0.0083(14) -0.0023(17)
    C3 0.0320(15) 0.0437(18) 0.0277(18) -0.0068(15) -0.0114(13) 0.0067(16)
    C4 0.0299(17) 0.057(2) 0.058(3) -0.0043(18) 0.0027(15) 0.007(2)
    C5 0.0405(18) 0.048(2) 0.045(2) 0.0075(16) 0.0155(15) 0.0118(19)
    C6 0.0323(15) 0.0375(18) 0.0207(17) -0.0010(14) 0.0000(12) 0.0056(14)
    C7 0.0285(14) 0.0363(16) 0.0235(17) -0.0033(13) -0.0010(11) 0.0032(14)
    C8 0.0294(14) 0.0359(17) 0.0255(19) -0.0012(14) 0.0018(13) 0.0058(14)
    C9 0.055(2) 0.072(3) 0.0219(19) 0.016(2) -0.0107(16) 0.007(2)
    C10 0.0442(18) 0.0422(19) 0.0292(19) 0.0088(16) -0.0010(14) 0.0049(16)
    C11 0.0374(15) 0.0406(17) 0.0138(16) -0.0002(14) 0.0043(11) -0.0035(15)
    C12 0.0439(17) 0.0420(18) 0.0140(16) 0.0032(16) 0.0026(13) 0.0020(15)
    C13 0.0422(17) 0.0451(19) 0.0103(16) 0.0031(15) 0.0000(12) 0.0035(14)
    C14 0.0382(16) 0.046(2) 0.0118(15) 0.0002(15) 0.0041(11) 0.0018(15)
_geom_special_details
;
 All s.u.'s (except the s.u. in the dihedral angle between two l.s. planes)
 are estimated using the full covariance matrix. The cell s.u.'s are taken
 into account individually in the estimation of s.u.'s in distances, angles
 and torsion angles; correlations between s.u.'s in cell parameters are only
 used when they are defined by crystal symmetry. An approximate (isotropic)
 treatment of cell s.u.'s is used for estimating s.u.'s involving l.s. planes.
;
loop_
    _geom_bond_atom_site_label_1
    _geom_bond_atom_site_label_2
    _geom_bond_site_symmetry_2
    _geom_bond_distance
    _geom_bond_publ_flag
    O1 C1 . 1.307(5) ?
    O1 H1A . 0.8200 ?
    O2 C8 . 1.215(4) ?
    O3 C8 . 1.328(5) ?
    O3 C9 . 1.448(4) ?
    O4 C11 . 1.188(5) ?
    O5 C11 . 1.309(4) ?
    O5 H5 . 0.8200 ?
    O6 C12 . 1.404(4) ?
    O6 H6A . 0.8200 ?
    O7 C13 . 1.407(5) ?
    O7 H7 . 0.8200 ?
    O8 C14 . 1.228(5) ?
    O9 C14 . 1.262(5) ?
    N1 C10 . 1.481(5) ?
    N1 C6 . 1.511(4) ?
    N1 C3 . 1.511(4) ?
    N1 H1 . 0.954(19) ?
    C1 C7 . 1.369(5) ?
    C1 C2 . 1.495(5) ?
    C2 C3 . 1.511(6) ?
    C2 H2A . 0.9700 ?
    C2 H2B . 0.9700 ?
    C3 C4 . 1.533(6) ?
    C3 H3 . 0.9800 ?
    C4 C5 . 1.537(7) ?
    C4 H4A . 0.9700 ?
    C4 H4B . 0.9700 ?
    C5 C6 . 1.531(5) ?
    C5 H5A . 0.9700 ?
    C5 H5B . 0.9700 ?
    C6 C7 . 1.498(5) ?
    C6 H6 . 0.9800 ?
    C7 C8 . 1.459(5) ?
    C9 H9A . 0.9600 ?
    C9 H9B . 0.9600 ?
    C9 H9C . 0.9600 ?
    C10 H10A . 0.9600 ?
    C10 H10B . 0.9600 ?
    C10 H10C . 0.9600 ?
    C11 C12 . 1.524(4) ?
    C12 C13 . 1.525(5) ?
    C12 H12 . 0.9800 ?
    C13 C14 . 1.531(4) ?
    C13 H13 . 0.9800 ?
loop_
    _geom_angle_atom_site_label_1
    _geom_angle_atom_site_label_2
    _geom_angle_atom_site_label_3
    _geom_angle_site_symmetry_1
    _geom_angle_site_symmetry_3
    _geom_angle
    _geom_angle_publ_flag
    C1 O1 H1A . . 109.5 ?
    C8 O3 C9 . . 115.2(3) ?
    C11 O5 H5 . . 109.5 ?
    C12 O6 H6A . . 109.5 ?
    C13 O7 H7 . . 109.5 ?
    C10 N1 C6 . . 113.5(3) ?
    C10 N1 C3 . . 113.2(3) ?
    C6 N1 C3 . . 101.4(3) ?
    C10 N1 H1 . . 103(2) ?
    C6 N1 H1 . . 111(2) ?
    C3 N1 H1 . . 115(2) ?
    O1 C1 C7 . . 124.5(3) ?
    O1 C1 C2 . . 114.5(3) ?
    C7 C1 C2 . . 121.0(3) ?
    C1 C2 C3 . . 111.9(3) ?
    C1 C2 H2A . . 109.2 ?
    C3 C2 H2A . . 109.2 ?
    C1 C2 H2B . . 109.2 ?
    C3 C2 H2B . . 109.2 ?
    H2A C2 H2B . . 107.9 ?
    C2 C3 N1 . . 107.1(3) ?
    C2 C3 C4 . . 113.6(3) ?
    N1 C3 C4 . . 103.0(3) ?
    C2 C3 H3 . . 111.0 ?
    N1 C3 H3 . . 111.0 ?
    C4 C3 H3 . . 111.0 ?
    C3 C4 C5 . . 106.0(3) ?
    C3 C4 H4A . . 110.5 ?
    C5 C4 H4A . . 110.5 ?
    C3 C4 H4B . . 110.5 ?
    C5 C4 H4B . . 110.5 ?
    H4A C4 H4B . . 108.7 ?
    C6 C5 C4 . . 103.5(3) ?
    C6 C5 H5A . . 111.1 ?
    C4 C5 H5A . . 111.1 ?
    C6 C5 H5B . . 111.1 ?
    C4 C5 H5B . . 111.1 ?
    H5A C5 H5B . . 109.0 ?
    C7 C6 N1 . . 107.2(3) ?
    C7 C6 C5 . . 112.8(3) ?
    N1 C6 C5 . . 100.9(3) ?
    C7 C6 H6 . . 111.8 ?
    N1 C6 H6 . . 111.8 ?
    C5 C6 H6 . . 111.8 ?
    C1 C7 C8 . . 118.7(3) ?
    C1 C7 C6 . . 120.6(3) ?
    C8 C7 C6 . . 120.6(3) ?
    O2 C8 O3 . . 123.4(3) ?
    O2 C8 C7 . . 124.4(3) ?
    O3 C8 C7 . . 112.2(3) ?
    O3 C9 H9A . . 109.5 ?
    O3 C9 H9B . . 109.5 ?
    H9A C9 H9B . . 109.5 ?
    O3 C9 H9C . . 109.5 ?
    H9A C9 H9C . . 109.5 ?
    H9B C9 H9C . . 109.5 ?
    N1 C10 H10A . . 109.5 ?
    N1 C10 H10B . . 109.5 ?
    H10A C10 H10B . . 109.5 ?
    N1 C10 H10C . . 109.5 ?
    H10A C10 H10C . . 109.5 ?
    H10B C10 H10C . . 109.5 ?
    O4 C11 O5 . . 124.9(3) ?
    O4 C11 C12 . . 123.2(3) ?
    O5 C11 C12 . . 111.8(3) ?
    O6 C12 C11 . . 110.6(3) ?
    O6 C12 C13 . . 111.2(3) ?
    C11 C12 C13 . . 110.0(3) ?
    O6 C12 H12 . . 108.3 ?
    C11 C12 H12 . . 108.3 ?
    C13 C12 H12 . . 108.3 ?
    O7 C13 C12 . . 109.5(3) ?
    O7 C13 C14 . . 111.0(3) ?
    C12 C13 C14 . . 109.7(3) ?
    O7 C13 H13 . . 108.9 ?
    C12 C13 H13 . . 108.9 ?
    C14 C13 H13 . . 108.9 ?
    O8 C14 O9 . . 126.3(3) ?
    O8 C14 C13 . . 119.2(3) ?
    O9 C14 C13 . . 114.4(3) ?
loop_
    _geom_torsion_atom_site_label_1
    _geom_torsion_atom_site_label_2
    _geom_torsion_atom_site_label_3
    _geom_torsion_atom_site_label_4
    _geom_torsion_site_symmetry_1
    _geom_torsion_site_symmetry_2
    _geom_torsion_site_symmetry_3
    _geom_torsion_site_symmetry_4
    _geom_torsion
    _geom_torsion_publ_flag
    O1 C1 C2 C3 . . . . -172.8(3) ?
    C7 C1 C2 C3 . . . . 9.1(5) ?
    C1 C2 C3 N1 . . . . -47.1(4) ?
    C1 C2 C3 C4 . . . . 65.9(4) ?
    C10 N1 C3 C2 . . . . -160.7(3) ?
    C6 N1 C3 C2 . . . . 77.4(3) ?
    C10 N1 C3 C4 . . . . 79.3(3) ?
    C6 N1 C3 C4 . . . . -42.6(3) ?
    C2 C3 C4 C5 . . . . -96.8(4) ?
    N1 C3 C4 C5 . . . . 18.7(4) ?
    C3 C4 C5 C6 . . . . 11.9(4) ?
    C10 N1 C6 C7 . . . . 170.3(3) ?
    C3 N1 C6 C7 . . . . -68.0(3) ?
    C10 N1 C6 C5 . . . . -71.4(4) ?
    C3 N1 C6 C5 . . . . 50.2(3) ?
    C4 C5 C6 C7 . . . . 76.1(4) ?
    C4 C5 C6 N1 . . . . -37.9(4) ?
    O1 C1 C7 C8 . . . . 3.8(5) ?
    C2 C1 C7 C8 . . . . -178.4(3) ?
    O1 C1 C7 C6 . . . . -179.8(3) ?
    C2 C1 C7 C6 . . . . -2.0(5) ?
    N1 C6 C7 C1 . . . . 32.6(4) ?
    C5 C6 C7 C1 . . . . -77.6(4) ?
    N1 C6 C7 C8 . . . . -151.1(3) ?
    C5 C6 C7 C8 . . . . 98.7(4) ?
    C9 O3 C8 O2 . . . . 3.7(5) ?
    C9 O3 C8 C7 . . . . -177.3(3) ?
    C1 C7 C8 O2 . . . . -0.7(5) ?
    C6 C7 C8 O2 . . . . -177.0(3) ?
    C1 C7 C8 O3 . . . . -179.7(3) ?
    C6 C7 C8 O3 . . . . 3.9(4) ?
    O4 C11 C12 O6 . . . . 23.5(5) ?
    O5 C11 C12 O6 . . . . -158.1(3) ?
    O4 C11 C12 C13 . . . . -99.7(4) ?
    O5 C11 C12 C13 . . . . 78.7(4) ?
    O6 C12 C13 O7 . . . . -62.8(4) ?
    C11 C12 C13 O7 . . . . 60.0(4) ?
    O6 C12 C13 C14 . . . . 59.3(4) ?
    C11 C12 C13 C14 . . . . -177.9(3) ?
    O7 C13 C14 O8 . . . . -177.1(3) ?
    C12 C13 C14 O8 . . . . 61.7(4) ?
    O7 C13 C14 O9 . . . . 3.4(4) ?
    C12 C13 C14 O9 . . . . -117.8(3) ?
loop_
    _geom_hbond_atom_site_label_D
    _geom_hbond_atom_site_label_H
    _geom_hbond_atom_site_label_A
    _geom_hbond_site_symmetry_A
    _geom_hbond_distance_DH
    _geom_hbond_distance_HA
    _geom_hbond_distance_DA
    _geom_hbond_angle_DHA
    _geom_hbond_publ_flag
    O1 H1A O2 . 0.82 1.89 2.600(4) 145.0 y
    O7 H7 O9 . 0.82 2.06 2.562(4) 119.6 y
    N1 H1 O8 1_556 0.954(19) 1.82(2) 2.724(4) 158(4) y
    O6 H6A O2 2_546 0.82 2.58 3.182(4) 131.5 y
    O5 H5 O9 1_556 0.82 1.72 2.535(4) 172.3 y
