# Supplementary material for: (R)-(+)-3-Hydr­oxy-2-methoxy­carbonyl-8-methyl-8-azoniabicyclo­[3.2.1]octane l-bitartrate
Source: Acta Crystallogr Sect E Struct Rep Online. 2008 Jul 31;64(Pt 8):o1653. doi: 10.1107/S1600536808023532 (PMC2962227; doi:10.1107/S1600536808023532)
Supplement: Supplementary file 2 [file e-64-o1653-Isup2.hkl]

# 
# h,k,l, Fc-squared, Fo-squared, sigma(Fo-squared) and status flag 
# 
data_I
_shelx_title ' cd2781 in P2(1)' 
_shelx_refln_list_code          4 
_shelx_F_calc_maximum       89.98 
_exptl_crystal_F_000       368.00 
_reflns_d_resolution_high  0.8256 
 
loop_ 
 _symmetry_equiv_pos_as_xyz 
 'x, y, z' 
 '-x, y+1/2, -z' 
 
_cell_length_a     6.5030 
_cell_length_b    15.9138 
_cell_length_c     7.6626 
_cell_angle_alpha  90.000 
_cell_angle_beta   96.497 
_cell_angle_gamma  90.000 
 
_shelx_F_squared_multiplier     1.000 
 
loop_ 
 _refln_index_h 
 _refln_index_k 
 _refln_index_l 
 _refln_F_squared_calc 
 _refln_F_squared_meas 
 _refln_F_squared_sigma 
 _refln_observed_status 
   1   0   0      615.66      515.39     99.56 o 
   2   0   0     2347.90     1895.38    287.06 o 
   3   0   0     1567.18     1366.01    156.81 o 
   4   0   0        3.96        3.64      0.94 o 
   5   0   0       35.10       31.47      2.95 o 
   6   0   0      158.18      134.82     20.87 o 
   7   0   0       23.99       25.66      2.57 o 
   1   1   0     1048.14      977.14    107.86 o 
   2   1   0      662.38      669.94     43.72 o 
   3   1   0      174.08      146.59     29.23 o 
   4   1   0      154.28      126.88      8.96 o 
   5   1   0       93.78       83.20      8.94 o 
   6   1   0      136.18      127.27     12.71 o 
   7   1   0       44.25       53.16      2.71 o 
   0   2   0       17.32       19.77      0.64 o 
   1   2   0     1550.66     1440.63    192.24 o 
   2   2   0      363.18      303.09     32.50 o 
   3   2   0      356.38      327.29     44.39 o 
   4   2   0      410.61      351.57     30.49 o 
   5   2   0       49.05       40.94      3.88 o 
   6   2   0       70.75       60.15      5.99 o 
   7   2   0      120.96      128.37      4.94 o 
   1   3   0     8088.84     6414.68    662.63 o 
   2   3   0      477.43      453.05     43.09 o 
   3   3   0      210.21      205.14     18.70 o 
   4   3   0      107.37       95.11      8.16 o 
   5   3   0      139.45      141.40      7.74 o 
   6   3   0       11.38       10.10      1.50 o 
   7   3   0        2.39        1.62      0.90 o 
   0   4   0     5259.81     3750.03     23.78 o 
   1   4   0     1189.02     1069.21    184.08 o 
   2   4   0       97.05       99.33     12.58 o 
   3   4   0       41.39       47.59      4.15 o 
   4   4   0        8.86        8.49      1.36 o 
   5   4   0      124.98      142.17      3.67 o 
   6   4   0      139.76      130.72     17.88 o 
   7   4   0       18.27       18.60      2.43 o 
   1   5   0      138.65      132.48     38.81 o 
   2   5   0      144.69      150.40     24.75 o 
   3   5   0       70.30       83.21      7.69 o 
   4   5   0       10.56        9.09      0.79 o 
   5   5   0      268.04      259.56      4.50 o 
   6   5   0      250.23      227.31     29.08 o 
   7   5   0        3.46        3.96      0.73 o 
   0   6   0      450.05      312.15      4.62 o 
   1   6   0      412.26      388.21     96.98 o 
   2   6   0      417.45      452.75     74.07 o 
   3   6   0      133.20      147.93     21.96 o 
   4   6   0       16.01       17.38      1.18 o 
   5   6   0       20.47       19.55      2.02 o 
   6   6   0       86.78       76.24     10.77 o 
   7   6   0       31.52       36.20      4.50 o 
   1   7   0       82.75       95.86     18.71 o 
   2   7   0      257.33      293.82     48.52 o 
   3   7   0      101.37      122.59     18.42 o 
   4   7   0       19.26       16.39      1.46 o 
   5   7   0       89.11       86.49      9.95 o 
   6   7   0       35.13       35.78      4.40 o 
   7   7   0        1.30        1.85      0.90 o 
   0   8   0      841.96      800.22      9.05 o 
   1   8   0      377.82      333.44      3.86 o 
   2   8   0       77.66       85.87     13.33 o 
   3   8   0      143.65      173.42     25.18 o 
   4   8   0       31.41       35.98      4.95 o 
   5   8   0      191.95      204.24     29.66 o 
   6   8   0       20.21       21.17      2.21 o 
   7   8   0       10.81       10.85      1.16 o 
   1   9   0      357.48      324.55      4.04 o 
   2   9   0       99.83      114.52     18.38 o 
   3   9   0       31.34       40.86      6.16 o 
   4   9   0      100.49      107.45     13.02 o 
   5   9   0        7.98        8.61      1.65 o 
   6   9   0       14.61       16.08      1.80 o 
   0  10   0        5.86        5.92      1.00 o 
   1  10   0      229.73      211.51      3.41 o 
   2  10   0       28.11       27.67      5.67 o 
   3  10   0       55.06       57.22      7.69 o 
   4  10   0       56.73       66.33      8.16 o 
   5  10   0        7.79        8.06      1.24 o 
   6  10   0        7.53        8.98      1.02 o 
   1  11   0      244.46      242.19      3.85 o 
   2  11   0       31.88       44.47      6.90 o 
   3  11   0        2.62        3.00      0.55 o 
   4  11   0        9.75        9.33      1.22 o 
   5  11   0       15.74       17.40      2.16 o 
   6  11   0        0.90        1.25      0.59 o 
   0  12   0      327.85      309.13      6.51 o 
   1  12   0       13.83       12.55      1.05 o 
   2  12   0       18.26       17.99      4.21 o 
   3  12   0        4.13       10.06      1.60 o 
   4  12   0       39.74       43.62      6.01 o 
   5  12   0       32.75       36.34      6.33 o 
   6  12   0        0.86        1.67      0.59 o 
   1  13   0        2.93        2.09      0.61 o 
   2  13   0        3.40        5.02      0.65 o 
   3  13   0        6.71        8.65      1.52 o 
   4  13   0        0.49        0.89      0.51 o 
   5  13   0       32.90       37.13     10.05 o 
   0  14   0        4.94        6.26      1.30 o 
   1  14   0       18.02       19.02      1.35 o 
   2  14   0      107.78      145.88     37.12 o 
   3  14   0       35.25       45.38     10.67 o 
   4  14   0        0.33        0.60      0.54 o 
   5  14   0        3.80        5.63      1.36 o 
   1  15   0      240.77      237.96      4.59 o 
   2  15   0       66.32       91.15     20.55 o 
   3  15   0       33.38       32.14      2.77 o 
   4  15   0       13.02       19.45      4.86 o 
   0  16   0       12.79       11.88      1.83 o 
   1  16   0       18.35       18.40      1.46 o 
   2  16   0        8.98       10.02      1.85 o 
   3  16   0        0.77        0.29      0.60 o 
   4  16   0        2.29        3.34      0.88 o 
   1  17   0        1.88        1.58      0.70 o 
   2  17   0        2.71        2.63      1.16 o 
   3  17   0        1.18        2.15      0.81 o 
   0  18   0       68.20       73.08      4.10 o 
   1  18   0       35.58       37.74      2.18 o 
   2  18   0        7.62        9.44      1.88 o 
   1  19   0        8.29        8.30      1.91 o 
  -7   0   1       29.23       29.54      2.66 o 
  -6   0   1        0.10        0.44      0.72 o 
  -5   0   1       46.07       41.75      2.55 o 
  -4   0   1        0.97        1.11      0.26 o 
  -3   0   1       47.50       35.79      6.44 o 
  -2   0   1      135.82      110.85     20.14 o 
  -1   0   1     2531.04     2552.46     32.08 o 
   0   0   1     1423.04     1933.74    152.82 o 
   1   0   1      743.51      850.15     53.64 o 
   2   0   1      768.49      739.43     56.65 o 
   3   0   1      104.20      101.14      7.68 o 
   4   0   1      188.28      163.43     16.95 o 
   5   0   1       24.30       21.32      2.10 o 
   6   0   1        2.20        1.68      0.61 o 
   7   0   1        1.22        0.80      1.02 o 
  -7   1   1       73.81       73.48      2.90 o 
  -6   1   1       17.71       18.40      1.39 o 
  -5   1   1      106.83      120.56      2.98 o 
  -4   1   1       67.69       58.68      6.45 o 
  -3   1   1      129.04      108.03     12.52 o 
  -2   1   1     1199.74     1019.73     80.62 o 
  -1   1   1     2202.98     2337.82    330.90 o 
   0   1   1      372.16      474.95     25.12 o 
   1   1   1     3973.42     3592.27    183.53 o 
   2   1   1      306.28      323.73     43.13 o 
   3   1   1      207.00      222.18     23.49 o 
   4   1   1       41.48       38.40      1.75 o 
   5   1   1      100.55       80.24      6.34 o 
   6   1   1       28.59       25.90      1.97 o 
   7   1   1       35.70       39.33      2.18 o 
  -7   2   1       28.39       29.98      1.94 o 
  -6   2   1       52.12       56.75      2.34 o 
  -5   2   1       34.88       34.76      1.64 o 
  -4   2   1      128.36      123.76     14.97 o 
  -3   2   1      271.17      257.61     31.89 o 
  -2   2   1     8096.44     6817.41    604.62 o 
  -1   2   1      390.65      425.58     39.13 o 
   0   2   1     2382.36     2054.37    122.50 o 
   1   2   1     1055.37      974.95    108.63 o 
   2   2   1      303.71      295.77     39.04 o 
   3   2   1      278.87      331.01     57.64 o 
   4   2   1       45.20       40.20      2.20 o 
   5   2   1      112.39       86.04     13.04 o 
   6   2   1       54.32       50.46      4.25 o 
   7   2   1       13.14       14.06      1.51 o 
  -7   3   1       35.71       33.06      3.95 o 
  -6   3   1       25.34       27.49      1.67 o 
  -5   3   1       19.54       21.36      1.34 o 
  -4   3   1      521.21      478.01     55.65 o 
  -3   3   1       20.87       15.28      2.08 o 
  -2   3   1     2392.98     2616.33    390.60 o 
  -1   3   1     1672.31     1556.98    184.43 o 
   0   3   1      426.72      355.28     17.11 o 
   1   3   1      392.46      386.61     57.31 o 
   2   3   1      377.06      410.80     33.92 o 
   3   3   1      338.60      361.89     21.92 o 
   4   3   1       59.93       57.88      3.55 o 
   5   3   1       61.54       58.72      6.89 o 
   6   3   1      114.73      103.32     10.76 o 
   7   3   1        0.68        0.87      0.54 o 
  -7   4   1        3.51        3.51      0.88 o 
  -6   4   1       15.68       15.66      1.36 o 
  -5   4   1       22.10       20.63      1.32 o 
  -4   4   1      240.25      221.84     30.24 o 
  -3   4   1      756.97      834.77    124.50 o 
  -2   4   1      275.98      297.00     34.81 o 
  -1   4   1     2217.13     2148.93    340.92 o 
   0   4   1      413.96      292.53     10.49 o 
   1   4   1      403.80      353.86     57.21 o 
   2   4   1      305.32      313.83     33.42 o 
   3   4   1       94.30       93.75      7.44 o 
   4   4   1      540.42      493.39     38.94 o 
   5   4   1       89.24       90.32     10.19 o 
   6   4   1       19.53       19.63      2.32 o 
   7   4   1        1.55        2.03      0.65 o 
  -7   5   1       18.33       19.60      1.60 o 
  -6   5   1        6.93        7.22      1.08 o 
  -5   5   1       95.36       96.53      9.92 o 
  -4   5   1        0.65        0.63      0.31 o 
  -3   5   1      190.17      186.65     26.78 o 
  -2   5   1      356.67      387.12     57.26 o 
  -1   5   1     1765.46     1722.53    249.61 o 
   0   5   1      299.48      222.20      5.92 o 
   1   5   1      310.19      276.83     41.05 o 
   2   5   1       18.74       18.06      2.57 o 
   3   5   1       35.10       37.71      3.71 o 
   4   5   1      180.43      162.09     18.10 o 
   5   5   1       99.38       88.82      9.85 o 
   6   5   1        2.51        2.98      0.64 o 
   7   5   1       11.07       11.91      1.41 o 
  -7   6   1       13.08       12.48      1.46 o 
  -6   6   1       26.20       29.79      1.81 o 
  -5   6   1        2.83        2.62      0.53 o 
  -4   6   1        7.37        8.43      0.78 o 
  -3   6   1      326.82      368.56     35.68 o 
  -2   6   1     1490.63     1548.24    246.47 o 
  -1   6   1      482.60      437.57     61.15 o 
   0   6   1       71.75       54.91      2.14 o 
   1   6   1      229.99      221.38     33.79 o 
   2   6   1        1.58        1.53      0.21 o 
   3   6   1      336.32      297.73     35.49 o 
   4   6   1       97.16       88.74     10.39 o 
   5   6   1      362.45      322.20     34.06 o 
   6   6   1       36.40       33.41      3.93 o 
   7   6   1       10.85        9.43      2.01 o 
  -7   7   1       13.21       14.08      1.53 o 
  -6   7   1       12.07       11.97      1.33 o 
  -5   7   1       33.45       33.43      2.91 o 
  -4   7   1       46.45       52.05      8.00 o 
  -3   7   1      260.17      306.84     50.90 o 
  -2   7   1      677.11      731.75    122.51 o 
  -1   7   1     1051.20     1064.37    139.89 o 
   0   7   1       97.83       77.82      1.47 o 
   1   7   1       32.98       23.32      0.90 o 
   2   7   1      180.97      184.56     27.36 o 
   3   7   1        1.48        1.83      0.34 o 
   4   7   1      444.92      421.24     57.40 o 
   5   7   1        5.32        5.08      0.89 o 
   6   7   1       34.65       34.32      5.33 o 
   7   7   1        7.40        7.27      1.54 o 
  -7   8   1       14.83       17.07      1.62 o 
  -6   8   1       10.86       10.83      1.30 o 
  -5   8   1        3.63        3.37      0.62 o 
  -4   8   1        4.00        3.55      0.67 o 
  -3   8   1       79.50       97.05     15.79 o 
  -2   8   1      189.98      217.90     38.51 o 
  -1   8   1      715.31      765.90    106.96 o 
   0   8   1      365.91      277.44      3.64 o 
   1   8   1        3.19        3.61      0.41 o 
   2   8   1      107.60      112.51     16.62 o 
   3   8   1       53.60       46.47      6.98 o 
   4   8   1       70.30       64.88      8.10 o 
   5   8   1       90.01       84.47     10.66 o 
   6   8   1        8.98        7.25      1.16 o 
  -6   9   1        4.80        6.65      1.09 o 
  -5   9   1       12.65       14.75      1.85 o 
  -4   9   1       54.48       52.79      7.76 o 
  -3   9   1      178.14      216.73     30.82 o 
  -2   9   1       51.69       47.02      7.90 o 
  -1   9   1       72.94       73.29      4.47 o 
   0   9   1      219.86      179.81      4.48 o 
   1   9   1       36.50       31.62      1.04 o 
   2   9   1      216.83      202.67     39.62 o 
   3   9   1      268.48      294.79     49.84 o 
   4   9   1      343.27      340.49     52.34 o 
   5   9   1       81.25       79.65     10.51 o 
   6   9   1       30.54       28.22      6.39 o 
  -6  10   1       20.16       24.31      1.77 o 
  -5  10   1       33.37       41.11      5.19 o 
  -4  10   1        0.98        1.77      0.49 o 
  -3  10   1       76.42       97.36     14.65 o 
  -2  10   1       11.94       20.45      3.73 o 
  -1  10   1      171.05      164.81      7.98 o 
   0  10   1      152.13      133.58      3.70 o 
   1  10   1       96.13       81.30      2.30 o 
   2  10   1      247.54      291.97     55.99 o 
   3  10   1       33.00       42.19      6.88 o 
   4  10   1       89.72       99.47     15.68 o 
   5  10   1       14.06       18.63      3.63 o 
   6  10   1       10.89       12.62      4.58 o 
  -6  11   1        1.23        1.64      0.61 o 
  -5  11   1        0.36        0.80      0.49 o 
  -4  11   1       33.27       54.13      7.50 o 
  -3  11   1       20.79       20.19      3.35 o 
  -2  11   1       84.74       93.27     16.12 o 
  -1  11   1        7.98        6.78      0.78 o 
   0  11   1       26.07       25.41      0.98 o 
   1  11   1        2.40        2.11      0.43 o 
   2  11   1       10.38        8.03      1.22 o 
   3  11   1      110.04      126.51     21.20 o 
   4  11   1       81.80       67.37     12.02 o 
   5  11   1       24.66       23.77      3.61 o 
   6  11   1        4.13        3.44      0.83 o 
  -6  12   1        1.25        2.28      0.67 o 
  -5  12   1       48.05       55.66      6.49 o 
  -4  12   1       10.80       12.66      2.20 o 
  -3  12   1      113.42      147.21     23.89 o 
  -2  12   1       88.03       98.52     18.18 o 
  -1  12   1      236.96      203.20      4.39 o 
   0  12   1      176.39      166.91      2.59 o 
   1  12   1       48.01       35.06      1.27 o 
   2  12   1       82.84       83.41     11.94 o 
   3  12   1       65.92       70.94     15.46 o 
   4  12   1        4.63        6.42      0.93 o 
   5  12   1       32.26       30.72      4.81 o 
  -5  13   1       17.67       18.50      2.48 o 
  -4  13   1      104.05      133.34     16.01 o 
  -3  13   1       14.73       18.40      1.86 o 
  -2  13   1       27.71       31.75      6.80 o 
  -1  13   1       15.35       14.60      1.17 o 
   0  13   1        7.14        6.39      0.90 o 
   1  13   1       47.79       37.55      1.37 o 
   2  13   1       11.44       10.68      0.88 o 
   3  13   1       23.17       22.08      1.59 o 
   4  13   1        7.93        8.45      1.84 o 
   5  13   1       13.15       17.43      2.43 o 
  -5  14   1        8.64       13.91      1.59 o 
  -4  14   1       19.42       30.59      4.50 o 
  -3  14   1        6.63       10.65      1.57 o 
  -2  14   1       16.52       19.21      5.43 o 
  -1  14   1       32.43       30.90      1.65 o 
   0  14   1       37.63       33.36      1.72 o 
   1  14   1       23.60       19.84      1.09 o 
   2  14   1        9.55        8.84      1.12 o 
   3  14   1        2.34        2.10      0.72 o 
   4  14   1        7.66        7.62      1.06 o 
   5  14   1        0.25        0.08      0.46 o 
  -4  15   1       20.65       30.41      4.81 o 
  -3  15   1        5.31        6.17      1.74 o 
  -2  15   1      118.76      149.37     33.76 o 
  -1  15   1       76.32       71.48      2.55 o 
   0  15   1       18.51       16.97      2.12 o 
   1  15   1        9.61       10.06      0.92 o 
   2  15   1        0.94        0.40      0.59 o 
   3  15   1        5.96        3.76      0.90 o 
   4  15   1        0.69        0.40      0.58 o 
  -4  16   1        6.50       10.70      1.41 o 
  -3  16   1       12.14       22.32      6.82 o 
  -2  16   1        1.03        1.89      1.33 o 
  -1  16   1       23.70       21.88      1.59 o 
   0  16   1       18.04       18.76      1.48 o 
   1  16   1       17.26       18.74      1.49 o 
   2  16   1       29.09       27.77      1.78 o 
   3  16   1        9.56       13.73      1.49 o 
   4  16   1        4.35        2.93      0.86 o 
  -3  17   1       45.93       68.84     19.45 o 
  -2  17   1       18.43       25.25      6.20 o 
  -1  17   1       13.06       15.07      1.50 o 
   0  17   1       28.37       27.80      1.85 o 
   1  17   1        1.82        2.75      0.85 o 
   2  17   1       13.59       13.95      2.19 o 
   3  17   1       19.16       18.06      2.08 o 
  -2  18   1        1.12        1.34      0.84 o 
  -1  18   1       32.66       36.48      2.13 o 
   0  18   1        8.77       10.78      1.40 o 
   1  18   1        6.22        7.03      1.18 o 
   2  18   1        3.70        4.93      1.44 o 
  -1  19   1        5.70        6.51      1.66 o 
   0  19   1        3.95        5.96      1.12 o 
  -7   0   2       27.95       28.68      2.66 o 
  -6   0   2        3.46        3.38      1.13 o 
  -5   0   2      114.15      127.28      4.40 o 
  -4   0   2      100.34       78.57     15.21 o 
  -3   0   2      309.03      283.02     43.63 o 
  -2   0   2       40.19       39.85      2.20 o 
  -1   0   2       13.43       16.36      1.40 o 
   0   0   2       15.39       30.56      4.66 o 
   1   0   2       32.30       42.32      4.37 o 
   2   0   2      295.19      384.03     49.80 o 
   3   0   2     2032.27     2023.90    101.79 o 
   4   0   2       17.60       18.06      3.46 o 
   5   0   2       11.18       10.04      1.30 o 
   6   0   2       29.94       30.33      1.66 o 
   7   0   2        0.16       -0.42      0.86 o 
  -7   1   2        4.37        4.03      0.91 o 
  -6   1   2       46.07       48.24      2.17 o 
  -5   1   2       33.57       30.21      1.57 o 
  -4   1   2       84.09       65.21      8.85 o 
  -3   1   2       76.67       81.05      6.41 o 
  -2   1   2      790.71      959.42     70.30 o 
  -1   1   2      753.99      947.49    142.82 o 
   0   1   2      600.50      770.66     48.91 o 
   1   1   2      618.83      725.34     42.03 o 
   2   1   2       90.67      116.52     10.26 o 
   3   1   2      427.47      479.60     44.24 o 
   4   1   2      303.63      377.34     40.30 o 
   5   1   2       11.72       10.98      1.26 o 
   6   1   2        1.02        0.38      0.46 o 
   7   1   2        3.20        4.55      1.01 o 
  -7   2   2        6.49        7.10      1.17 o 
  -6   2   2        1.96        1.92      0.68 o 
  -5   2   2       55.62       52.90      2.04 o 
  -4   2   2      280.25      243.60     29.92 o 
  -3   2   2       26.17       25.83      2.26 o 
  -2   2   2       24.89       19.09      2.61 o 
  -1   2   2      864.66     1168.46    176.24 o 
   0   2   2       56.70       65.14      3.67 o 
   1   2   2      206.02      274.28     19.79 o 
   2   2   2     1529.09     1674.57     96.00 o 
   3   2   2      132.00      154.26     15.78 o 
   4   2   2       26.48       26.68      1.34 o 
   5   2   2       35.61       33.51      2.41 o 
   6   2   2        7.74        6.93      0.83 o 
   7   2   2        9.70        9.56      1.34 o 
  -7   3   2        1.56        1.33      0.70 o 
  -6   3   2        3.20        3.49      0.80 o 
  -5   3   2       50.04       49.84      1.99 o 
  -4   3   2       67.60       73.81      9.52 o 
  -3   3   2      973.27     1014.79     87.35 o 
  -2   3   2      399.59      499.51     85.07 o 
  -1   3   2     1039.49     1090.13    104.38 o 
   0   3   2       26.22       32.44      6.62 o 
   1   3   2     3418.45     3517.37    198.87 o 
   2   3   2      499.87      541.75     43.75 o 
   3   3   2        3.71        3.28      0.46 o 
   4   3   2      132.84      120.71      8.49 o 
   5   3   2       21.86       19.12      1.89 o 
   6   3   2        0.69        0.89      0.47 o 
   7   3   2       19.55       19.20      3.47 o 
  -7   4   2       18.45       21.72      1.69 o 
  -6   4   2       40.77       41.37      2.05 o 
  -5   4   2       41.68       40.97      1.84 o 
  -4   4   2      306.19      269.72     33.14 o 
  -3   4   2      363.91      505.34     75.76 o 
  -2   4   2      886.48     1110.98    144.25 o 
  -1   4   2      805.55      862.13     86.47 o 
   0   4   2       99.07      102.72      7.67 o 
   1   4   2      849.34      814.76     39.89 o 
   2   4   2      130.71      104.13      9.42 o 
   3   4   2      443.99      500.07     37.99 o 
   4   4   2       52.06       53.56      4.33 o 
   5   4   2       53.31       50.22      3.32 o 
   6   4   2       36.63       35.47      3.99 o 
   7   4   2        6.40        9.20      3.52 o 
  -7   5   2        6.05        8.21      1.25 o 
  -6   5   2       20.82       22.25      1.59 o 
  -5   5   2      141.56      127.25     16.77 o 
  -4   5   2      126.54      124.10     16.48 o 
  -3   5   2      571.40      864.67    153.87 o 
  -2   5   2      118.24      111.48      9.47 o 
  -1   5   2       22.84       24.32      3.73 o 
   0   5   2      361.73      320.91     23.51 o 
   1   5   2       38.76       42.17      4.71 o 
   2   5   2      748.07      730.78     77.13 o 
   3   5   2       16.91       16.19      1.33 o 
   4   5   2       86.80       77.27      6.32 o 
   5   5   2       53.44       50.26      3.98 o 
   6   5   2        0.50        0.28      0.60 o 
   7   5   2        5.27        5.23      1.05 o 
  -7   6   2        5.25        6.16      1.10 o 
  -6   6   2        3.51        5.34      1.01 o 
  -5   6   2       43.73       42.24      5.31 o 
  -4   6   2      104.57      110.37     15.28 o 
  -3   6   2      851.72     1067.16    138.49 o 
  -2   6   2      406.72      401.58     46.65 o 
  -1   6   2      108.69      120.51     16.54 o 
   0   6   2       29.93       32.76      1.92 o 
   1   6   2      481.83      490.98     63.81 o 
   2   6   2      355.77      347.30     43.30 o 
   3   6   2      113.84      104.90      8.75 o 
   4   6   2       18.82       17.39      2.70 o 
   5   6   2       77.00       66.97      9.85 o 
   6   6   2        6.66        6.69      1.11 o 
   7   6   2        6.32        7.40      2.12 o 
  -7   7   2       12.95       17.05      1.66 o 
  -6   7   2        6.84        7.62      1.14 o 
  -5   7   2      209.91      214.97     27.53 o 
  -4   7   2       38.81       39.15      5.98 o 
  -3   7   2      951.31     1061.86    171.24 o 
  -2   7   2      257.14      313.66     41.03 o 
  -1   7   2       45.47       59.17      8.61 o 
   0   7   2      954.77      811.03     57.25 o 
   1   7   2        3.36        3.92      0.60 o 
   2   7   2      402.50      424.89     57.63 o 
   3   7   2      323.53      300.87     30.56 o 
   4   7   2        9.56        8.85      0.82 o 
   5   7   2       29.98       30.22      4.12 o 
   6   7   2       43.58       41.80      6.99 o 
  -7   8   2        0.85        1.95      0.77 o 
  -6   8   2       32.71       36.58      2.04 o 
  -5   8   2       21.90       17.43      2.96 o 
  -4   8   2       54.08       58.72      9.29 o 
  -3   8   2      261.28      298.99     54.28 o 
  -2   8   2      181.81      217.44     30.72 o 
  -1   8   2      180.11      220.80     29.60 o 
   0   8   2      232.47      205.69     12.09 o 
   1   8   2      446.68      442.73     57.56 o 
   2   8   2      154.10      138.49     21.53 o 
   3   8   2      225.20      225.97     27.88 o 
   4   8   2       10.76       11.09      2.14 o 
   5   8   2       12.52       10.54      1.97 o 
   6   8   2       27.24       25.55      6.48 o 
  -6   9   2        1.70        3.29      0.87 o 
  -5   9   2       97.88       98.47     13.37 o 
  -4   9   2       62.46       61.00      9.91 o 
  -3   9   2       21.39       27.94      4.03 o 
  -2   9   2       41.30       44.99      7.48 o 
  -1   9   2        4.50        4.78      0.48 o 
   0   9   2       65.65       53.12      2.53 o 
   1   9   2      248.95      186.32      4.32 o 
   2   9   2        3.36        3.28      0.38 o 
   3   9   2      341.97      333.06     61.15 o 
   4   9   2      380.35      353.62     59.24 o 
   5   9   2       23.77       24.13      4.87 o 
   6   9   2        4.09        4.98      1.47 o 
  -6  10   2        6.57       10.08      1.33 o 
  -5  10   2       10.43       10.55      1.63 o 
  -4  10   2      201.23      227.72     35.59 o 
  -3  10   2       11.42       12.05      1.78 o 
  -2  10   2      253.76      285.28     46.65 o 
  -1  10   2        2.77        2.68      0.40 o 
   0  10   2       11.34       10.94      0.69 o 
   1  10   2      194.71      160.90      6.07 o 
   2  10   2       78.32       65.76      1.76 o 
   3  10   2        8.41        6.90      1.64 o 
   4  10   2      118.12      111.73     19.78 o 
   5  10   2        0.91        1.13      0.54 o 
   6  10   2        1.63        2.51      1.02 o 
  -6  11   2       11.57       17.84      1.57 o 
  -5  11   2        4.78        5.07      0.80 o 
  -4  11   2      303.83      338.09     55.50 o 
  -3  11   2       34.95       41.65      7.53 o 
  -2  11   2      160.06      176.12     28.80 o 
  -1  11   2       28.57       27.89      1.38 o 
   0  11   2       32.03       30.52      2.48 o 
   1  11   2      119.39      106.54      2.69 o 
   2  11   2      373.57      309.54      3.81 o 
   3  11   2      190.03      192.71     38.11 o 
   4  11   2       25.24       29.68      4.50 o 
   5  11   2       17.49       14.90      1.51 o 
   6  11   2        3.59        3.43      0.73 o 
  -6  12   2        4.18        5.11      0.85 o 
  -5  12   2        1.13        1.87      0.58 o 
  -4  12   2        6.56        5.09      0.82 o 
  -3  12   2       49.07       72.15     11.78 o 
  -2  12   2        6.90        8.13      0.90 o 
  -1  12   2       21.84       18.65      1.22 o 
   0  12   2      315.99      279.36     16.58 o 
   1  12   2        5.21        5.13      0.66 o 
   2  12   2      166.58      136.69      5.52 o 
   3  12   2      294.82      248.19      4.80 o 
   4  12   2       36.06       34.37      6.21 o 
   5  12   2        2.27        1.98      0.60 o 
  -5  13   2       21.80       24.94      4.25 o 
  -4  13   2        5.98        6.80      1.27 o 
  -3  13   2       21.68       23.10      3.64 o 
  -2  13   2       91.13       85.00      4.69 o 
  -1  13   2        8.45        8.22      0.99 o 
   0  13   2        4.24        4.36      0.80 o 
   1  13   2       25.98       22.35      1.76 o 
   2  13   2       52.03       49.88      1.68 o 
   3  13   2       70.68       56.87      2.39 o 
   4  13   2       10.31       12.64      1.77 o 
   5  13   2        3.06        2.44      0.69 o 
  -5  14   2        2.28        4.86      0.82 o 
  -4  14   2        5.69       15.84      2.58 o 
  -3  14   2       93.45      108.94     17.43 o 
  -2  14   2       62.02       58.24      3.43 o 
  -1  14   2       71.63       60.09      2.84 o 
   0  14   2       33.78       30.53      1.99 o 
   1  14   2       20.02       20.86      1.17 o 
   2  14   2       19.67       21.84      1.53 o 
   3  14   2       61.10       55.78      2.45 o 
   4  14   2        7.49        6.79      1.13 o 
  -4  15   2       23.20       34.66      4.70 o 
  -3  15   2        8.61       11.31      2.51 o 
  -2  15   2        1.39        2.39      0.77 o 
  -1  15   2        5.80        5.47      0.96 o 
   0  15   2        0.92        1.66      0.76 o 
   1  15   2       88.90       85.53      2.88 o 
   2  15   2      181.87      176.14      8.30 o 
   3  15   2        4.65        4.03      0.93 o 
   4  15   2       19.94       22.45      1.73 o 
  -4  16   2        3.42        4.58      0.98 o 
  -3  16   2       11.64       17.63      4.29 o 
  -2  16   2       21.55       29.70      9.52 o 
  -1  16   2       22.83       25.12      1.85 o 
   0  16   2        2.41        2.15      1.11 o 
   1  16   2       37.16       39.76      2.10 o 
   2  16   2       18.26       18.52      1.57 o 
   3  16   2        4.84        6.53      1.15 o 
  -3  17   2        8.03       15.24      4.29 o 
  -2  17   2       50.90       68.38     19.00 o 
  -1  17   2       14.41       14.65      1.48 o 
   0  17   2        3.26        3.08      0.88 o 
   1  17   2       17.28       18.04      1.56 o 
   2  17   2        1.01        1.80      1.11 o 
   3  17   2       15.91       20.65      1.68 o 
  -2  18   2        1.67        1.46      0.86 o 
  -1  18   2        1.81        2.06      0.85 o 
   0  18   2        3.93        4.48      1.02 o 
   1  18   2        0.12        0.72      0.68 o 
   2  18   2       46.06       51.85      3.76 o 
  -7   0   3       56.93       52.40      3.57 o 
  -6   0   3       19.87       15.42      1.88 o 
  -5   0   3       33.25       29.62      2.24 o 
  -4   0   3       16.51       13.24      0.85 o 
  -3   0   3      207.29      197.14     18.45 o 
  -2   0   3      293.94      325.42      7.72 o 
  -1   0   3     1506.78     2485.05     18.08 o 
   0   0   3      918.07     1787.08     14.37 o 
   1   0   3      144.79      202.47     33.14 o 
   2   0   3      907.01     1277.32    176.59 o 
   3   0   3      493.89      638.48    104.55 o 
   4   0   3        8.93        6.66      2.21 o 
   5   0   3       27.47       25.48      1.58 o 
   6   0   3        4.00        3.20      0.81 o 
  -7   1   3       20.27       20.29      1.65 o 
  -6   1   3       11.40       12.04      1.27 o 
  -5   1   3      226.93      216.91      4.18 o 
  -4   1   3      488.85      449.45     39.36 o 
  -3   1   3      223.80      211.80     10.96 o 
  -2   1   3       90.27      116.73      9.68 o 
  -1   1   3     2647.91     3266.86    316.11 o 
   0   1   3      477.70      716.62     66.05 o 
   1   1   3       57.19      101.09      9.94 o 
   2   1   3      162.69      211.06     16.72 o 
   3   1   3      445.69      576.95     56.93 o 
   4   1   3        5.98        7.29      0.86 o 
   5   1   3       37.04       34.89      1.46 o 
   6   1   3       30.56       33.04      1.67 o 
   7   1   3        1.44        2.55      1.27 o 
  -7   2   3        1.80        2.33      0.78 o 
  -6   2   3       53.11       47.33      2.55 o 
  -5   2   3       64.91       56.95      2.16 o 
  -4   2   3        9.13       11.01      1.14 o 
  -3   2   3      511.08      539.86     38.99 o 
  -2   2   3      161.56      177.53     24.06 o 
  -1   2   3     2365.22     2954.51    328.78 o 
   0   2   3        2.13        2.93      0.45 o 
   1   2   3     1495.37     1953.47     91.74 o 
   2   2   3      424.00      530.16     30.70 o 
   3   2   3       39.98       40.07      2.01 o 
   4   2   3       60.51       60.66      3.84 o 
   5   2   3       56.46       55.67      2.27 o 
   6   2   3       56.78       50.41      3.65 o 
   7   2   3       14.77       16.91      2.35 o 
  -7   3   3        4.38        7.61      1.73 o 
  -6   3   3       14.09       14.78      1.40 o 
  -5   3   3      119.26      131.28      6.96 o 
  -4   3   3        2.45        2.32      0.43 o 
  -3   3   3       70.22       95.54     12.11 o 
  -2   3   3       10.13       11.01      1.79 o 
  -1   3   3     1007.30     1172.82    202.27 o 
   0   3   3     2142.95     2543.44    113.86 o 
   1   3   3     2099.76     2498.66    111.21 o 
   2   3   3      142.92      166.82     10.21 o 
   3   3   3      278.01      294.31     16.68 o 
   4   3   3       90.80       88.63      4.81 o 
   5   3   3       14.84       15.68      1.90 o 
   6   3   3       12.04       12.10      1.36 o 
   7   3   3        2.39        1.52      0.77 o 
  -7   4   3       13.36       14.08      1.52 o 
  -6   4   3       51.60       49.42      2.28 o 
  -5   4   3        5.33        4.22      0.82 o 
  -4   4   3       93.90       81.92      9.24 o 
  -3   4   3      197.88      252.63     42.24 o 
  -2   4   3      127.07      131.04     26.14 o 
  -1   4   3       92.07      111.11     11.07 o 
   0   4   3      131.29      120.79      7.11 o 
   1   4   3      168.84      167.18      5.12 o 
   2   4   3      297.49      324.32     17.41 o 
   3   4   3        1.36        1.43      0.24 o 
   4   4   3       39.51       36.16      3.82 o 
   5   4   3      185.91      166.40     11.99 o 
   6   4   3        8.60        8.50      1.33 o 
  -7   5   3        8.09        7.55      1.20 o 
  -6   5   3       19.69       18.28      1.47 o 
  -5   5   3      113.47      107.82     13.34 o 
  -4   5   3       58.96       57.88      5.78 o 
  -3   5   3      129.84      168.91     32.35 o 
  -2   5   3      369.45      441.65     75.02 o 
  -1   5   3      265.88      282.17     20.79 o 
   0   5   3     1879.46     1868.53    168.70 o 
   1   5   3      536.04      521.59     14.19 o 
   2   5   3      114.79      126.63      5.70 o 
   3   5   3      151.10      137.81     10.60 o 
   4   5   3      139.32      114.69     10.73 o 
   5   5   3       30.67       33.09      3.42 o 
   6   5   3       39.54       39.43      5.74 o 
  -7   6   3       48.19       54.84      2.62 o 
  -6   6   3       59.69       59.28      2.53 o 
  -5   6   3      100.11      101.92     12.80 o 
  -4   6   3       21.40       24.02      3.79 o 
  -3   6   3       38.40       50.49      8.15 o 
  -2   6   3      148.12      177.43     27.98 o 
  -1   6   3      104.49      118.83     12.33 o 
   0   6   3      343.99      348.06     38.06 o 
   1   6   3      156.50      137.93      4.54 o 
   2   6   3      455.40      425.86      9.63 o 
   3   6   3       29.12       24.79      2.31 o 
   4   6   3      112.45       96.30     13.02 o 
   5   6   3       11.44        9.45      0.93 o 
   6   6   3        9.02        9.45      1.28 o 
  -7   7   3       31.65       34.81      2.14 o 
  -6   7   3       11.28       15.38      1.52 o 
  -5   7   3       74.61       69.89      8.34 o 
  -4   7   3       28.59       23.33      3.24 o 
  -3   7   3       24.15       31.37      3.54 o 
  -2   7   3       10.89        9.81      1.86 o 
  -1   7   3       47.53       56.54      6.66 o 
   0   7   3      221.96      215.31     21.90 o 
   1   7   3      181.35      150.85      6.94 o 
   2   7   3       14.54       14.79      0.82 o 
   3   7   3       25.90       25.72      2.07 o 
   4   7   3       17.20       17.06      2.03 o 
   5   7   3        2.31        2.62      0.63 o 
   6   7   3       44.58       44.52     11.14 o 
  -6   8   3       14.80       15.70      1.47 o 
  -5   8   3       35.31       33.84      3.82 o 
  -4   8   3      267.07      284.30     45.10 o 
  -3   8   3       39.99       39.79      6.09 o 
  -2   8   3       12.46       15.99      2.18 o 
  -1   8   3       97.99      109.11     13.84 o 
   0   8   3       26.91       26.15      2.40 o 
   1   8   3       21.18       20.35      1.18 o 
   2   8   3       50.80       49.13      1.44 o 
   3   8   3       38.21       37.62      3.58 o 
   4   8   3        4.30        3.85      0.89 o 
   5   8   3       18.27       17.51      2.84 o 
   6   8   3       54.13       54.65      9.08 o 
  -6   9   3       91.57      104.60      3.47 o 
  -5   9   3       33.65       39.75      5.93 o 
  -4   9   3       42.80       44.99      7.32 o 
  -3   9   3        5.46        6.94      0.97 o 
  -2   9   3      312.92      314.51     23.65 o 
  -1   9   3      243.16      277.12     38.09 o 
   0   9   3       12.99       10.21      0.92 o 
   1   9   3       18.08       17.71      0.90 o 
   2   9   3       14.04       11.82      0.81 o 
   3   9   3       40.26       41.46      6.47 o 
   4   9   3       68.90       65.11      9.89 o 
   5   9   3       53.93       55.47      7.97 o 
   6   9   3       91.73       88.50     19.70 o 
  -6  10   3        6.37       10.07      1.36 o 
  -5  10   3      104.75      102.49     14.61 o 
  -4  10   3       83.23       89.80     14.69 o 
  -3  10   3      100.05      111.02     16.04 o 
  -2  10   3       55.57       58.50      5.97 o 
  -1  10   3      269.95      278.06     48.39 o 
   0  10   3       71.19       61.86      7.23 o 
   1  10   3       75.91       65.50      3.99 o 
   2  10   3       91.44       78.45      3.19 o 
   3  10   3       50.31       47.69      2.09 o 
   4  10   3       43.80       38.91      5.74 o 
   5  10   3        1.19        1.32      0.55 o 
  -6  11   3       22.02       28.19      1.94 o 
  -5  11   3        3.75        4.80      1.23 o 
  -4  11   3       31.05       31.66      3.81 o 
  -3  11   3       28.09       35.05      5.00 o 
  -2  11   3       99.99       95.72     14.10 o 
  -1  11   3       78.82       73.12      3.82 o 
   0  11   3       34.42       34.15      3.47 o 
   1  11   3      110.76       98.73      6.81 o 
   2  11   3      206.61      168.53      6.93 o 
   3  11   3       28.09       22.53      1.54 o 
   4  11   3        9.59       11.92      2.16 o 
   5  11   3        7.99        7.88      1.51 o 
  -5  12   3        5.17        6.41      0.88 o 
  -4  12   3       19.97       26.97      4.00 o 
  -3  12   3       28.26       35.64      4.51 o 
  -2  12   3       23.24       26.29      4.24 o 
  -1  12   3       32.20       30.08      2.67 o 
   0  12   3      211.48      207.36     20.57 o 
   1  12   3      104.17       91.23      6.15 o 
   2  12   3       87.29       73.07      3.41 o 
   3  12   3       23.10       20.65      2.08 o 
   4  12   3       23.12       22.73      1.67 o 
   5  12   3       14.50       14.77      1.47 o 
  -5  13   3       19.90       24.38      2.83 o 
  -4  13   3        7.88       10.42      1.16 o 
  -3  13   3       20.42       25.39      7.89 o 
  -2  13   3      208.01      200.12     21.81 o 
  -1  13   3      126.31      115.55      8.87 o 
   0  13   3      427.73      378.78      5.75 o 
   1  13   3      392.08      378.12     28.26 o 
   2  13   3       39.06       39.09      1.57 o 
   3  13   3       31.95       35.06      4.17 o 
   4  13   3       36.95       34.14      2.05 o 
  -5  14   3       20.57       24.45      6.55 o 
  -4  14   3        6.60       15.10      3.49 o 
  -3  14   3       24.35       33.82      8.98 o 
  -2  14   3       26.49       22.12      2.21 o 
  -1  14   3       26.95       26.15      2.45 o 
   0  14   3       48.27       46.84      2.52 o 
   1  14   3       54.86       54.60      4.03 o 
   2  14   3        4.87        7.23      0.89 o 
   3  14   3        2.36        1.92      0.75 o 
   4  14   3       18.40       19.66      2.80 o 
  -4  15   3       16.37       25.17      4.68 o 
  -3  15   3        9.68       15.03      5.56 o 
  -2  15   3       10.75       11.67      3.05 o 
  -1  15   3        4.28        3.96      0.91 o 
   0  15   3       67.14       63.63      2.56 o 
   1  15   3      153.76      139.73      3.79 o 
   2  15   3       25.36       27.75      2.13 o 
   3  15   3        2.26        2.09      0.80 o 
  -3  16   3       19.84       28.63      8.50 o 
  -2  16   3       15.37       18.18      4.75 o 
  -1  16   3       42.56       43.82      3.57 o 
   0  16   3       23.45       21.65      1.66 o 
   1  16   3       31.03       29.30      1.88 o 
   2  16   3       23.24       27.00      1.84 o 
   3  16   3       34.78       39.38      5.07 o 
  -2  17   3        3.78        6.21      2.46 o 
  -1  17   3       11.46       13.97      1.53 o 
   0  17   3       53.30       53.71      5.07 o 
   1  17   3       17.21       16.23      1.59 o 
   2  17   3        1.83        1.91      1.11 o 
  -1  18   3        7.34        8.92      1.35 o 
   0  18   3       34.79       37.60      3.70 o 
  -7   0   4        7.41        7.39      1.74 o 
  -6   0   4       29.44       29.73      2.55 o 
  -5   0   4       67.00       63.86      3.32 o 
  -4   0   4        7.30        7.00      0.73 o 
  -3   0   4       47.84       48.29      3.92 o 
  -2   0   4        9.77       12.32      1.58 o 
  -1   0   4      156.94      217.17      4.57 o 
   0   0   4      274.92      435.84      6.73 o 
   1   0   4      332.30      513.51     90.13 o 
   2   0   4        0.49        0.41      0.29 o 
   3   0   4       40.58       46.59      8.04 o 
   4   0   4       23.58       30.33      3.82 o 
   5   0   4       17.99       18.58      1.94 o 
   6   0   4        1.62        1.08      0.94 o 
  -7   1   4       25.36       25.88      1.85 o 
  -6   1   4        8.22       11.26      1.27 o 
  -5   1   4       36.11       29.55      1.62 o 
  -4   1   4       25.38       22.54      1.03 o 
  -3   1   4      736.25      721.34     26.80 o 
  -2   1   4      115.22      136.92      7.87 o 
  -1   1   4      230.11      331.71     26.97 o 
   0   1   4      744.08     1048.98    129.98 o 
   1   1   4       84.56      116.12     12.36 o 
   2   1   4       37.15       47.09      4.19 o 
   3   1   4      217.27      236.78     25.10 o 
   4   1   4       61.00       74.17      9.61 o 
   5   1   4       33.64       30.76      2.02 o 
   6   1   4        7.80        6.26      1.49 o 
  -7   2   4        3.74        3.23      0.90 o 
  -6   2   4       44.90       39.40      2.07 o 
  -5   2   4      104.05      102.04      2.95 o 
  -4   2   4      102.78       87.07      8.12 o 
  -3   2   4       40.74       47.62      8.79 o 
  -2   2   4      243.03      248.52     44.26 o 
  -1   2   4      296.97      337.51     40.42 o 
   0   2   4      228.98      319.07     21.75 o 
   1   2   4      141.19      207.84     15.84 o 
   2   2   4      178.77      234.73     17.85 o 
   3   2   4      140.36      165.63     13.72 o 
   4   2   4       43.60       53.44      5.24 o 
   5   2   4       86.03       77.14      3.26 o 
   6   2   4       14.91       15.56      2.19 o 
  -7   3   4        7.74        6.02      1.45 o 
  -6   3   4       15.02       14.65      1.42 o 
  -5   3   4        3.09        2.58      0.70 o 
  -4   3   4        0.24        0.35      0.27 o 
  -3   3   4       31.52       33.55      4.55 o 
  -2   3   4      163.97      167.82     37.85 o 
  -1   3   4      477.09      539.68     69.61 o 
   0   3   4      225.26      267.71     23.97 o 
   1   3   4      156.73      191.81     11.27 o 
   2   3   4      384.77      448.18     18.74 o 
   3   3   4       19.70       19.40      1.46 o 
   4   3   4      367.75      389.72     26.44 o 
   5   3   4        8.48        7.70      1.10 o 
   6   3   4       27.34       26.06      2.66 o 
  -7   4   4       30.60       27.67      1.94 o 
  -6   4   4        0.47        0.23      0.55 o 
  -5   4   4       19.41       20.70      1.72 o 
  -4   4   4       73.55       79.63     10.63 o 
  -3   4   4       94.13      102.60     15.21 o 
  -2   4   4      724.95      869.24    139.38 o 
  -1   4   4      259.98      300.82     56.14 o 
   0   4   4      661.87      858.01     71.96 o 
   1   4   4      566.77      663.73     17.39 o 
   2   4   4      684.46      738.49     35.91 o 
   3   4   4       27.68       29.59      2.10 o 
   4   4   4      288.09      294.97     16.34 o 
   5   4   4       36.85       34.00      2.91 o 
   6   4   4       19.72       20.94      2.20 o 
  -7   5   4        1.88        1.12      0.61 o 
  -6   5   4       32.07       38.60      2.08 o 
  -5   5   4       35.02       29.70      3.11 o 
  -4   5   4        5.13        5.35      0.83 o 
  -3   5   4       52.48       65.00     12.27 o 
  -2   5   4      411.11      494.83     78.35 o 
  -1   5   4       96.23      100.89     12.11 o 
   0   5   4       60.08       61.29      3.47 o 
   1   5   4       29.09       33.05      1.97 o 
   2   5   4       56.79       53.02      1.53 o 
   3   5   4       16.09       18.01      1.47 o 
   4   5   4        3.26        3.47      0.56 o 
   5   5   4       30.87       33.70      3.55 o 
   6   5   4       27.58       25.60      4.97 o 
  -7   6   4       12.78       12.85      1.52 o 
  -6   6   4       42.79       38.67      2.10 o 
  -5   6   4        3.01        3.37      0.60 o 
  -4   6   4       48.16       44.77      3.86 o 
  -3   6   4       98.66      122.68     21.24 o 
  -2   6   4      165.33      181.73     25.39 o 
  -1   6   4      254.68      280.75     37.37 o 
   0   6   4       98.20      100.44      7.90 o 
   1   6   4      102.43       83.60      3.82 o 
   2   6   4       79.64       72.97      2.08 o 
   3   6   4       28.09       30.46      2.28 o 
   4   6   4       32.42       29.84      2.42 o 
   5   6   4      315.18      286.28     20.45 o 
   6   6   4        9.50       11.85      1.98 o 
  -6   7   4        6.09        6.82      1.10 o 
  -5   7   4       18.32       17.31      1.85 o 
  -4   7   4       73.72       75.59      9.59 o 
  -3   7   4       14.86       16.17      3.07 o 
  -2   7   4       24.62       29.19      2.82 o 
  -1   7   4      364.34      394.61     56.30 o 
   0   7   4      149.22      142.09     15.05 o 
   1   7   4      146.16      141.95      7.38 o 
   2   7   4       70.35       61.29      2.87 o 
   3   7   4       65.53       59.04      1.74 o 
   4   7   4       20.51       24.02      2.20 o 
   5   7   4       64.58       61.81      6.36 o 
   6   7   4       24.23       25.14      4.89 o 
  -6   8   4        7.08        8.35      1.22 o 
  -5   8   4       48.31       55.36      8.04 o 
  -4   8   4       40.99       42.57      5.09 o 
  -3   8   4        7.87        7.79      0.97 o 
  -2   8   4      183.13      189.87     25.95 o 
  -1   8   4       13.30       13.02      2.33 o 
   0   8   4       89.19       86.03      8.56 o 
   1   8   4       45.91       44.31      4.25 o 
   2   8   4      117.85       95.08      6.22 o 
   3   8   4       18.48       13.85      0.96 o 
   4   8   4      126.72      114.65     16.17 o 
   5   8   4        2.44        2.65      0.69 o 
  -6   9   4       11.72       17.93      1.53 o 
  -5   9   4       22.78       24.83      3.30 o 
  -4   9   4       41.61       42.64      5.54 o 
  -3   9   4      118.67      108.27     28.50 o 
  -2   9   4      345.28      345.15     47.04 o 
  -1   9   4        6.65        9.23      1.75 o 
   0   9   4       54.58       49.37      4.92 o 
   1   9   4       70.88       62.90      6.18 o 
   2   9   4        7.76        7.74      0.79 o 
   3   9   4        8.74        8.11      1.11 o 
   4   9   4        3.51        3.45      0.88 o 
   5   9   4       51.66       49.69      5.46 o 
  -6  10   4       29.69       31.59      2.00 o 
  -5  10   4        0.61        0.56      0.47 o 
  -4  10   4       35.13       37.12      9.88 o 
  -3  10   4       18.24       23.28      6.10 o 
  -2  10   4       81.01       85.13     11.88 o 
  -1  10   4      741.32      820.40    132.28 o 
   0  10   4      168.12      163.30     20.36 o 
   1  10   4       56.27       49.72      4.71 o 
   2  10   4       14.73       12.70      1.04 o 
   3  10   4       25.16       26.15      1.68 o 
   4  10   4       38.62       31.61      2.62 o 
   5  10   4       24.40       27.02      3.80 o 
  -5  11   4       21.36       21.44      4.08 o 
  -4  11   4       15.40       20.70      5.48 o 
  -3  11   4       23.02       24.67      6.42 o 
  -2  11   4       70.42       82.13     11.43 o 
  -1  11   4      509.03      435.82     55.56 o 
   0  11   4      113.94      116.04     12.32 o 
   1  11   4      194.46      176.78     14.58 o 
   2  11   4       62.57       54.15      3.65 o 
   3  11   4       11.14       10.78      1.32 o 
   4  11   4       33.98       35.86      2.08 o 
   5  11   4      103.79       94.58      3.47 o 
  -5  12   4        2.98        2.87      1.13 o 
  -4  12   4       26.89       26.02      5.70 o 
  -3  12   4       14.15       14.31      3.61 o 
  -2  12   4       57.63       65.32      9.22 o 
  -1  12   4      110.37       91.33     13.43 o 
   0  12   4       84.33       87.15     10.40 o 
   1  12   4       65.80       59.52      4.72 o 
   2  12   4       12.74       10.56      0.98 o 
   3  12   4       38.67       32.20      1.96 o 
   4  12   4        5.61        4.98      1.04 o 
  -5  13   4        2.50        3.75      1.19 o 
  -4  13   4        7.66        8.53      2.23 o 
  -3  13   4        1.44        3.58      1.99 o 
  -2  13   4       45.07       45.82      6.24 o 
  -1  13   4       20.97       22.64      2.67 o 
   0  13   4        9.99       11.65      1.47 o 
   1  13   4       48.20       47.21      4.90 o 
   2  13   4       75.95       65.59      4.78 o 
   3  13   4       11.47       10.88      1.38 o 
   4  13   4       17.70       19.08      2.17 o 
  -4  14   4        4.94       10.48      2.46 o 
  -3  14   4        9.46       13.89      3.05 o 
  -2  14   4       26.08       32.55      9.51 o 
  -1  14   4       36.76       36.54      5.47 o 
   0  14   4      110.53       94.01     10.34 o 
   1  14   4       24.44       28.90      2.99 o 
   2  14   4        0.45        0.32      0.64 o 
   3  14   4       13.22       11.44      1.55 o 
  -3  15   4       10.06       12.62      3.07 o 
  -2  15   4       27.50       31.65     11.31 o 
  -1  15   4       62.22       59.46      5.08 o 
   0  15   4       26.57       28.92      3.03 o 
   1  15   4        9.50        9.41      1.28 o 
   2  15   4        9.32        8.67      1.25 o 
   3  15   4       21.20       21.78      2.21 o 
  -3  16   4       13.44       20.13      6.70 o 
  -2  16   4        7.67        9.04      2.48 o 
  -1  16   4        3.71        5.68      1.87 o 
   0  16   4       24.68       25.91      2.89 o 
   1  16   4        7.06        6.83      1.17 o 
   2  16   4        5.34        6.70      1.19 o 
  -1  17   4       29.59       32.58      5.08 o 
   0  17   4        7.74        8.35      1.31 o 
   1  17   4       12.83       16.22      2.02 o 
  -7   0   5       11.28        6.87      1.69 o 
  -6   0   5        0.43        0.17      0.72 o 
  -5   0   5       27.42       26.85      2.27 o 
  -4   0   5        2.12        7.36      4.06 o 
  -3   0   5      268.06      265.62      6.57 o 
  -2   0   5      517.18      540.47     33.30 o 
  -1   0   5        2.05        1.75      0.44 o 
   0   0   5      387.60      475.27     89.17 o 
   1   0   5        0.44        0.58      0.48 o 
   2   0   5      211.11      290.01     59.07 o 
   3   0   5      929.68     1161.17    252.29 o 
   4   0   5       20.76       27.24      5.26 o 
   5   0   5        7.39        8.89      1.74 o 
   6   0   5        0.16       -0.08      0.91 o 
  -7   1   5        3.67        4.26      1.00 o 
  -6   1   5        5.10        4.28      0.94 o 
  -5   1   5       23.03       20.95      1.46 o 
  -4   1   5       32.38       31.17      1.34 o 
  -3   1   5      243.34      236.13     10.30 o 
  -2   1   5      173.63      209.25     17.24 o 
  -1   1   5       57.96       70.83      7.70 o 
   0   1   5      300.64      381.94     45.37 o 
   1   1   5      259.52      322.18     30.38 o 
   2   1   5      577.19      743.84     76.13 o 
   3   1   5       54.51       60.18      5.79 o 
   4   1   5       23.22       27.81      3.37 o 
   5   1   5       22.32       20.58      1.54 o 
   6   1   5        7.79        9.80      1.91 o 
  -7   2   5        5.27        4.68      1.05 o 
  -6   2   5       37.89       38.18      2.09 o 
  -5   2   5       48.32       46.44      2.08 o 
  -4   2   5      252.13      202.77     24.12 o 
  -3   2   5       23.87       24.23      1.86 o 
  -2   2   5      173.96      188.05     20.96 o 
  -1   2   5        0.97        2.91      0.74 o 
   0   2   5      173.61      241.88     33.08 o 
   1   2   5      153.62      191.71     18.24 o 
   2   2   5      332.82      425.53     35.41 o 
   3   2   5       64.71       72.09      7.04 o 
   4   2   5       31.90       36.70      4.24 o 
   5   2   5       18.93       18.20      2.01 o 
   6   2   5        1.83        1.66      1.08 o 
  -6   3   5        5.49        4.57      0.96 o 
  -5   3   5        8.04        8.69      1.09 o 
  -4   3   5       33.03       30.82      2.15 o 
  -3   3   5      183.18      194.60     22.45 o 
  -2   3   5       80.30       86.20     12.95 o 
  -1   3   5       35.24       47.72      9.46 o 
   0   3   5       42.50       43.15      5.69 o 
   1   3   5       18.52       20.25      2.01 o 
   2   3   5       44.68       49.54      3.53 o 
   3   3   5      274.87      327.22     23.33 o 
   4   3   5       95.03      100.46      8.00 o 
   5   3   5       17.96       18.85      2.21 o 
   6   3   5        0.47        0.80      1.05 o 
  -6   4   5        6.79        6.56      1.10 o 
  -5   4   5        6.53        7.56      1.31 o 
  -4   4   5       73.62       63.43      6.55 o 
  -3   4   5      100.55      108.18     17.12 o 
  -2   4   5      100.50      116.79     18.46 o 
  -1   4   5       36.73       40.32      7.20 o 
   0   4   5       55.00       62.26      5.51 o 
   1   4   5       28.14       30.83      2.24 o 
   2   4   5       43.75       42.22      2.94 o 
   3   4   5      377.73      393.08     24.62 o 
   4   4   5       23.19       22.94      1.46 o 
   5   4   5       18.86       16.15      3.42 o 
  -6   5   5        2.50        3.04      0.85 o 
  -5   5   5       10.01        8.72      0.88 o 
  -4   5   5      107.92       94.07     10.82 o 
  -3   5   5      238.45      279.60     63.01 o 
  -2   5   5      297.14      363.61     78.74 o 
  -1   5   5       79.01       76.27     21.62 o 
   0   5   5      168.61      169.85     20.71 o 
   1   5   5       67.61       74.53      5.43 o 
   2   5   5      178.89      166.98      9.46 o 
   3   5   5       16.56       16.20      1.09 o 
   4   5   5      112.55      114.31      8.45 o 
   5   5   5       11.25       12.46      1.21 o 
  -6   6   5       18.55       20.28      1.62 o 
  -5   6   5        4.80        3.75      0.68 o 
  -4   6   5      366.63      331.92     45.07 o 
  -3   6   5       14.47       25.56      7.05 o 
  -2   6   5      280.58      356.53     72.99 o 
  -1   6   5      185.73      192.94     64.10 o 
   0   6   5      221.23      219.81     28.95 o 
   1   6   5       95.02      106.97     16.09 o 
   2   6   5       16.55       16.59      1.52 o 
   3   6   5        6.17        7.66      0.86 o 
   4   6   5      121.58      108.50     13.15 o 
   5   6   5        7.04        7.03      1.00 o 
  -6   7   5        3.98        4.17      0.96 o 
  -5   7   5       39.49       40.20      3.52 o 
  -4   7   5      107.61       93.58     20.78 o 
  -3   7   5      163.74      222.98     53.48 o 
  -2   7   5       10.01       14.76      2.83 o 
  -1   7   5       42.14       48.08      8.39 o 
   0   7   5      144.81      137.26     17.11 o 
   1   7   5       31.39       28.62      3.73 o 
   2   7   5       34.29       33.63      3.52 o 
   3   7   5        2.18        1.71      0.61 o 
   4   7   5       47.97       45.92      6.62 o 
   5   7   5        2.24        1.94      0.71 o 
  -6   8   5       29.10       32.29      2.04 o 
  -5   8   5       17.34       15.07      1.46 o 
  -4   8   5       20.84       20.89      5.25 o 
  -3   8   5      351.05      329.05     90.12 o 
  -2   8   5      134.73      154.03     27.03 o 
  -1   8   5        9.70       12.67      2.62 o 
   0   8   5      105.09      106.94     12.71 o 
   1   8   5       61.38       59.68      7.13 o 
   2   8   5       46.24       38.07      3.03 o 
   3   8   5      322.11      265.63     16.92 o 
   4   8   5       17.20       17.47      1.79 o 
   5   8   5       10.59       13.32      1.95 o 
  -5   9   5       16.97       16.12      3.40 o 
  -4   9   5        9.73       11.31      2.53 o 
  -3   9   5      435.29      411.22    107.66 o 
  -2   9   5       49.14       49.71      8.95 o 
  -1   9   5        8.71        9.35      1.68 o 
   0   9   5       49.12       50.99      6.59 o 
   1   9   5       39.46       37.24      3.43 o 
   2   9   5       31.43       27.11      2.06 o 
   3   9   5        6.30        4.76      1.00 o 
   4   9   5        3.51        2.99      0.84 o 
   5   9   5        0.21        0.49      1.63 o 
  -5  10   5        5.10        4.04      0.98 o 
  -4  10   5       25.33       28.95      5.30 o 
  -3  10   5       16.99       17.57      4.47 o 
  -2  10   5       89.60       97.40     14.65 o 
  -1  10   5       20.09       23.51      3.98 o 
   0  10   5       65.58       62.98      7.84 o 
   1  10   5       67.54       62.25      6.61 o 
   2  10   5      103.09       90.25      6.97 o 
   3  10   5       28.40       26.74      1.83 o 
   4  10   5        1.20        0.30      0.62 o 
  -5  11   5        7.13        8.78      2.02 o 
  -4  11   5       29.06       26.15      5.14 o 
  -3  11   5       60.31       61.32     16.08 o 
  -2  11   5       21.57       21.41      3.44 o 
  -1  11   5       58.05       54.36     11.67 o 
   0  11   5       30.61       34.97      5.54 o 
   1  11   5       18.94       16.86      1.92 o 
   2  11   5       19.38       19.35      2.08 o 
   3  11   5       14.02       11.72      2.49 o 
   4  11   5        2.62        1.63      0.75 o 
  -4  12   5        0.02        1.15      0.58 o 
  -3  12   5       49.12       48.81     13.40 o 
  -2  12   5       30.77       34.74      5.36 o 
  -1  12   5        7.92       11.45      2.78 o 
   0  12   5        7.79        8.01      1.26 o 
   1  12   5       24.47       22.70      2.58 o 
   2  12   5       10.87        9.95      1.27 o 
   3  12   5       15.81       16.66      1.69 o 
  -4  13   5       10.60       11.30      3.05 o 
  -3  13   5       20.28       22.17      5.04 o 
  -2  13   5        9.46       11.39      2.69 o 
  -1  13   5       58.08       57.26     12.36 o 
   0  13   5        2.28        2.12      0.74 o 
   1  13   5        5.01        5.36      0.96 o 
   2  13   5       45.52       46.15      5.98 o 
   3  13   5       28.16       28.08      3.23 o 
  -3  14   5        4.62        5.60      2.35 o 
  -2  14   5       10.17       11.05      1.77 o 
  -1  14   5        1.40        1.36      0.75 o 
   0  14   5        5.92        6.25      1.13 o 
   1  14   5       22.05       22.74      2.85 o 
   2  14   5       28.72       34.13      2.63 o 
  -3  15   5        1.49        2.18      0.73 o 
  -2  15   5       11.06       13.39      3.71 o 
  -1  15   5       17.33       17.83      3.82 o 
   0  15   5        3.94        3.77      0.93 o 
   1  15   5       12.75       14.65      2.69 o 
   2  15   5        0.20        0.38      0.68 o 
  -1  16   5        4.60        5.92      1.17 o 
   0  16   5        4.98        3.69      0.96 o 
  -6   0   6        1.65        1.88      1.16 o 
  -5   0   6        6.56        5.51      1.36 o 
  -4   0   6      164.36      135.96      7.38 o 
  -3   0   6       52.18       49.05      3.93 o 
  -2   0   6      180.34      183.87      5.20 o 
  -1   0   6       42.93       54.92      2.96 o 
   0   0   6      338.47      413.97      8.11 o 
   1   0   6      678.01      947.41     12.96 o 
   2   0   6      612.68      728.21    119.87 o 
   3   0   6      339.25      381.02     66.72 o 
   4   0   6       39.55       45.93      8.97 o 
   5   0   6       16.30       20.13      2.33 o 
  -6   1   6       67.61       63.38      2.72 o 
  -5   1   6      148.16      130.20      3.55 o 
  -4   1   6        3.60        3.89      0.55 o 
  -3   1   6      120.18      110.46      6.89 o 
  -2   1   6       21.65       24.11      1.21 o 
  -1   1   6      134.38      136.37     17.51 o 
   0   1   6       19.94       24.41      3.09 o 
   1   1   6      413.63      523.29     50.98 o 
   2   1   6      500.24      616.43     62.05 o 
   3   1   6       12.05       15.26      1.80 o 
   4   1   6       78.63       82.55      9.71 o 
   5   1   6       41.69       36.87      2.12 o 
  -6   2   6        0.02        0.42      0.56 o 
  -5   2   6       37.86       32.20      1.83 o 
  -4   2   6        6.19        6.59      0.75 o 
  -3   2   6        6.43        7.05      0.65 o 
  -2   2   6       59.46       65.41      6.82 o 
  -1   2   6       77.06       97.17     13.77 o 
   0   2   6      394.00      496.98     86.19 o 
   1   2   6      241.66      268.78     27.03 o 
   2   2   6       62.53       78.81      5.91 o 
   3   2   6      272.06      306.49     27.47 o 
   4   2   6       42.44       50.57      5.34 o 
   5   2   6       10.47       10.62      1.56 o 
  -6   3   6       12.39       12.93      1.44 o 
  -5   3   6        8.31        8.95      1.16 o 
  -4   3   6      148.02      127.95      9.45 o 
  -3   3   6      261.03      282.82     35.83 o 
  -2   3   6      174.53      196.64     31.68 o 
  -1   3   6      118.57      129.23     23.82 o 
   0   3   6       78.04       90.77     20.71 o 
   1   3   6      137.37      166.89     22.66 o 
   2   3   6      391.38      442.50     45.44 o 
   3   3   6       58.89       62.56      6.91 o 
   4   3   6        3.65        4.04      0.80 o 
   5   3   6        2.71        2.49      1.27 o 
  -6   4   6       61.27       55.86      2.59 o 
  -5   4   6       30.16       29.05      1.78 o 
  -4   4   6      182.54      159.45     30.53 o 
  -3   4   6       20.89       20.76      3.56 o 
  -2   4   6       99.57      115.30     21.28 o 
  -1   4   6       34.29       38.59      7.93 o 
   0   4   6       15.78       18.56      3.51 o 
   1   4   6      134.18      141.60     21.30 o 
   2   4   6      133.56      144.75     15.38 o 
   3   4   6      127.90      127.10     15.08 o 
   4   4   6       36.88       43.33      6.52 o 
   5   4   6       14.29       13.95      2.27 o 
  -6   5   6        9.54       10.47      1.37 o 
  -5   5   6       23.25       22.06      2.33 o 
  -4   5   6       71.33       57.40     12.46 o 
  -3   5   6       58.36       59.50     13.37 o 
  -2   5   6       13.09       18.82      4.17 o 
  -1   5   6       63.55       73.00     15.60 o 
   0   5   6       77.87       84.56     11.82 o 
   1   5   6      112.44      114.39     12.04 o 
   2   5   6        5.70        6.26      0.86 o 
   3   5   6       10.21       10.47      1.23 o 
   4   5   6        6.51        7.92      1.27 o 
   5   5   6        8.14        8.69      1.41 o 
  -6   6   6        2.80        2.38      1.16 o 
  -5   6   6        9.82        8.71      2.20 o 
  -4   6   6       19.05       15.72      3.18 o 
  -3   6   6       21.88       23.54      5.12 o 
  -2   6   6       48.75       52.72     12.50 o 
  -1   6   6      101.03      122.30     22.77 o 
   0   6   6       87.03       93.15     13.17 o 
   1   6   6       21.12       22.70      2.76 o 
   2   6   6       38.05       35.04      3.06 o 
   3   6   6        5.51        5.37      0.83 o 
   4   6   6        2.05        2.26      0.88 o 
  -5   7   6       64.07       56.10     10.52 o 
  -4   7   6       40.94       36.95      9.38 o 
  -3   7   6       85.84       73.64     19.27 o 
  -2   7   6       47.09       56.71     14.87 o 
  -1   7   6       59.14       67.54     26.06 o 
   0   7   6       46.31       51.26      8.47 o 
   1   7   6        5.08        6.22      1.08 o 
   2   7   6       70.03       55.24      6.49 o 
   3   7   6       31.67       27.05      2.98 o 
   4   7   6       28.12       27.01      4.83 o 
  -5   8   6       14.22       13.57      2.16 o 
  -4   8   6       13.89        9.64      2.20 o 
  -3   8   6       11.61       13.51      1.94 o 
  -2   8   6       79.78       83.41     17.41 o 
  -1   8   6       21.40       25.76     10.23 o 
   0   8   6       75.32       78.64     11.34 o 
   1   8   6      122.47      106.80     14.26 o 
   2   8   6       37.09       28.98      3.34 o 
   3   8   6        3.04        3.67      0.85 o 
   4   8   6       12.42       10.43      1.46 o 
  -5   9   6        0.22        0.46      0.59 o 
  -4   9   6        4.56        4.19      0.96 o 
  -3   9   6       24.41       18.29      3.97 o 
  -2   9   6       78.79       94.50     19.64 o 
  -1   9   6       46.43       48.15      8.15 o 
   0   9   6        3.25        3.74      0.81 o 
   1   9   6        5.77        6.53      1.06 o 
   2   9   6        6.14        5.33      0.94 o 
   3   9   6        0.75        0.64      0.72 o 
   4   9   6        8.08        6.65      1.23 o 
  -4  10   6        0.01        0.48      0.57 o 
  -3  10   6       22.70       20.15      7.60 o 
  -2  10   6       38.51       46.91      9.03 o 
  -1  10   6      105.95      101.48     30.42 o 
   0  10   6       26.01       22.63      6.49 o 
   1  10   6       48.18       49.35      6.90 o 
   2  10   6       30.84       27.09      2.57 o 
   3  10   6       11.94       10.88      1.48 o 
  -4  11   6       11.20       11.03      2.01 o 
  -3  11   6       33.99       38.24      9.56 o 
  -2  11   6       20.55       22.17      4.06 o 
  -1  11   6       34.59       35.63     10.92 o 
   0  11   6        5.05        5.39      1.40 o 
   1  11   6       34.21       35.92      5.91 o 
   2  11   6       48.48       43.29      5.09 o 
   3  11   6        2.45        4.26      1.06 o 
  -4  12   6        1.41        1.04      0.90 o 
  -3  12   6        6.35        6.50      1.26 o 
  -2  12   6       29.17       37.38      6.94 o 
  -1  12   6        0.43        0.52      0.70 o 
   0  12   6       29.71       26.44      7.06 o 
   1  12   6        9.22       10.85      2.62 o 
   2  12   6       41.23       40.02      4.93 o 
  -3  13   6       13.13       15.65      4.37 o 
  -2  13   6        8.96        7.91      1.48 o 
  -1  13   6       33.77       36.44     11.39 o 
   0  13   6       33.12       34.41      6.98 o 
   1  13   6       51.46       55.63      8.22 o 
   2  13   6       12.18       12.00      1.83 o 
  -2  14   6       17.38       23.23      6.48 o 
  -1  14   6        5.39        5.35      1.43 o 
   0  14   6       16.58       17.02      3.89 o 
   1  14   6        2.96        2.84      0.84 o 
  -5   0   7        1.94        2.33      1.05 o 
  -4   0   7        1.35        1.33      0.61 o 
  -3   0   7       54.64       48.58      3.02 o 
  -2   0   7       34.18       34.35      2.60 o 
  -1   0   7        0.46       -0.64      0.75 o 
   0   0   7      141.66      159.51      5.54 o 
   1   0   7      220.79      240.56      6.87 o 
   2   0   7      105.20      115.74      4.87 o 
   3   0   7       21.24       19.18      3.74 o 
   4   0   7       18.96       19.18      1.81 o 
  -5   1   7       39.71       36.73      2.88 o 
  -4   1   7       21.32       20.03      1.44 o 
  -3   1   7       15.56       14.56      1.30 o 
  -2   1   7      176.62      156.69     19.68 o 
  -1   1   7        6.15        8.06      1.14 o 
   0   1   7      326.98      359.03     41.55 o 
   1   1   7      258.10      309.77     25.83 o 
   2   1   7       58.04       56.63      5.55 o 
   3   1   7       24.44       26.94      1.72 o 
   4   1   7        6.56        7.42      0.89 o 
  -5   2   7       28.75       30.26      2.69 o 
  -4   2   7       23.17       18.91      1.43 o 
  -3   2   7       67.51       60.37      4.97 o 
  -2   2   7       23.63       24.89      5.19 o 
  -1   2   7      310.09      319.69     71.66 o 
   0   2   7       64.30       62.48     12.62 o 
   1   2   7      305.91      366.97     55.74 o 
   2   2   7       21.44       20.86      2.96 o 
   3   2   7       12.83       14.04      1.24 o 
   4   2   7       33.78       39.89      6.19 o 
  -5   3   7       85.58       79.75      4.26 o 
  -4   3   7       15.14       12.39      1.34 o 
  -3   3   7      101.40       93.55     11.49 o 
  -2   3   7      162.87      167.91     23.15 o 
  -1   3   7      312.16      370.88     99.49 o 
   0   3   7      295.62      313.09     88.67 o 
   1   3   7       56.82       57.01      5.49 o 
   2   3   7        4.40        5.14      0.84 o 
   3   3   7       16.64       18.34      1.57 o 
   4   3   7       18.49       21.46      5.22 o 
  -5   4   7        2.50        3.99      1.41 o 
  -4   4   7       12.72       13.44      2.08 o 
  -3   4   7       95.43       97.25     15.69 o 
  -2   4   7       15.96       14.54      3.57 o 
  -1   4   7       15.01       17.11      2.67 o 
   0   4   7      277.41      316.82     94.84 o 
   1   4   7       29.38       33.15      4.77 o 
   2   4   7       36.40       36.24      3.62 o 
   3   4   7       17.16       18.44      2.72 o 
   4   4   7        5.92        6.18      1.21 o 
  -5   5   7       57.97       57.36      3.79 o 
  -4   5   7        0.02        0.33      0.51 o 
  -3   5   7        7.89       10.31      2.29 o 
  -2   5   7       85.51       92.39     17.31 o 
  -1   5   7       51.65       48.29      8.38 o 
   0   5   7      274.29      300.93    107.48 o 
   1   5   7       94.39       98.66     12.44 o 
   2   5   7       11.60        9.48      1.08 o 
   3   5   7        3.94        3.52      0.77 o 
   4   5   7       16.15       14.88      3.71 o 
  -5   6   7        6.07        6.95      1.72 o 
  -4   6   7       57.25       47.95     11.05 o 
  -3   6   7        7.61        8.14      2.26 o 
  -2   6   7       24.51       26.42      5.31 o 
  -1   6   7       47.27       42.68      9.65 o 
   0   6   7       12.06       11.07      4.12 o 
   1   6   7        7.18        6.77      1.16 o 
   2   6   7       14.49       14.60      2.21 o 
   3   6   7       20.53       16.23      2.17 o 
  -4   7   7        0.33        0.27      0.54 o 
  -3   7   7        9.45        9.42      2.44 o 
  -2   7   7        3.48        3.70      2.11 o 
  -1   7   7      262.99      266.61     59.34 o 
   0   7   7      140.89      140.12     25.72 o 
   1   7   7       61.83       60.56      9.75 o 
   2   7   7        1.28        2.03      0.66 o 
   3   7   7       13.43       15.21      1.60 o 
  -4   8   7        4.62        5.08      1.59 o 
  -3   8   7       31.34       24.90      5.69 o 
  -2   8   7       16.48       20.07      5.08 o 
  -1   8   7       33.60       34.67      7.72 o 
   0   8   7        6.13        6.83      1.42 o 
   1   8   7       35.16       38.87      6.94 o 
   2   8   7        1.78        1.85      0.67 o 
   3   8   7        3.71        5.21      1.52 o 
  -4   9   7        5.43        4.51      1.00 o 
  -3   9   7        4.05        3.44      0.86 o 
  -2   9   7        3.63        3.78      0.75 o 
  -1   9   7       12.36       15.44      3.32 o 
   0   9   7       81.32       87.33     15.59 o 
   1   9   7       28.49       27.04      4.06 o 
   2   9   7        9.20       10.55      1.15 o 
  -3  10   7        7.46        7.26      2.26 o 
  -2  10   7       66.38       79.78     17.65 o 
  -1  10   7       15.30       14.39      6.41 o 
   0  10   7       16.55       19.54      3.78 o 
   1  10   7       23.65       22.70      4.23 o 
   2  10   7       29.35       26.80      4.19 o 
  -3  11   7        0.90        1.21      0.63 o 
  -2  11   7       27.23       38.58      8.66 o 
  -1  11   7       61.58       71.08     30.06 o 
   0  11   7       16.45       17.65      3.57 o 
   1  11   7       45.64       46.40      5.99 o 
  -2  12   7       85.70       79.54     19.68 o 
  -1  12   7        1.86        3.63      1.58 o 
   0  12   7       44.31       43.14     14.74 o 
  -3   0   8        0.25        0.03      0.75 o 
  -2   0   8        7.10        8.75      1.80 o 
  -1   0   8       23.67       23.34      2.44 o 
   0   0   8       66.74       59.21      3.71 o 
   1   0   8        2.14        2.41      1.33 o 
   2   0   8        2.90        3.93      1.49 o 
   3   0   8       58.55       59.96      3.99 o 
  -4   1   8       21.81       17.02      2.08 o 
  -3   1   8       49.61       45.26      4.44 o 
  -2   1   8       70.84       60.70      5.37 o 
  -1   1   8       14.30       15.74      1.56 o 
   0   1   8       15.07       14.16      1.53 o 
   1   1   8       40.49       39.49      4.39 o 
   2   1   8        3.79        2.52      0.97 o 
   3   1   8       18.92       19.86      1.83 o 
  -4   2   8       36.83       24.75      2.44 o 
  -3   2   8       34.23       29.54      4.82 o 
  -2   2   8        1.74        1.77      0.73 o 
  -1   2   8       53.95       49.75      7.06 o 
   0   2   8       12.39       14.78      2.46 o 
   1   2   8        3.12        3.70      1.02 o 
   2   2   8       14.00       13.94      1.94 o 
   3   2   8       26.73       25.97      2.54 o 
  -4   3   8        3.78        4.18      1.33 o 
  -3   3   8        6.31        6.36      1.88 o 
  -2   3   8       47.34       47.38      9.95 o 
  -1   3   8       56.46       51.25     12.73 o 
   0   3   8       10.00       11.76      2.98 o 
   1   3   8       16.23       15.02      2.73 o 
   2   3   8        2.20        3.54      0.86 o 
   3   3   8       38.67       34.29      5.00 o 
  -4   4   8       30.30       26.05      4.72 o 
  -3   4   8       17.16       15.89      4.33 o 
  -2   4   8       11.72        9.62      2.09 o 
  -1   4   8       17.31       16.61      5.16 o 
   0   4   8        6.47        5.55      1.67 o 
   1   4   8        1.02        2.65      0.94 o 
   2   4   8       72.19       69.05     11.32 o 
  -4   5   8        0.53        0.58      0.58 o 
  -3   5   8       84.69       76.62     12.68 o 
  -2   5   8      116.69      105.82     36.39 o 
  -1   5   8       40.36       43.77     12.80 o 
   0   5   8        0.27        1.07      0.74 o 
   1   5   8        7.42        9.79      2.34 o 
   2   5   8       35.33       40.26      5.91 o 
  -3   6   8       61.04       46.31      8.62 o 
  -2   6   8       51.16       58.02     12.05 o 
  -1   6   8       24.65       25.77      9.68 o 
   0   6   8        3.48        4.18      1.62 o 
   1   6   8       36.91       33.00      5.26 o 
   2   6   8        0.33        0.38      0.59 o 
  -3   7   8       20.16       17.57      2.23 o 
  -2   7   8       94.46      106.37     22.51 o 
  -1   7   8       76.64       77.72     34.46 o 
   0   7   8       47.23       50.67     21.73 o 
   1   7   8       16.38       14.79      3.38 o 
   2   7   8       14.14       11.50      1.54 o 
  -3   8   8       44.43       35.69      7.57 o 
  -2   8   8       37.69       46.53     10.95 o 
  -1   8   8       38.04       41.82     10.73 o 
   0   8   8       27.56       28.65     11.65 o 
   1   8   8        1.52        1.30      0.61 o 
  -2   9   8       11.02       11.13      2.92 o 
  -1   9   8       10.21       11.88      2.63 o 
   0   9   8       26.39       24.04     10.85 o 
  -2   0   9       61.08       57.25      3.76 o 
  -1   0   9        7.58        9.41      1.91 o 
   0   0   9       30.34       25.94      2.66 o 
   1   0   9       48.64       44.74      3.63 o 
  -2   1   9        6.11        6.27      1.14 o 
  -1   1   9       24.55       23.38      1.77 o 
   0   1   9       18.38       17.01      1.72 o 
   1   1   9       37.83       34.02      2.30 o 
  -2   2   9       15.59       14.31      2.89 o 
  -1   2   9       10.94        9.61      1.37 o 
   0   2   9        3.06        2.95      0.94 o 
  -2   3   9        0.78        1.23      0.67 o 
  -1   3   9       25.40       26.36      5.38 o 
   0   3   9       16.32       16.20      3.63 o 
  -1   4   9       87.90       70.10     23.43 o 
   0   4   9       12.66        9.18      1.88 o 
                                                 
